# Supplementary material for: 5-(4-Fluoro­phen­yl)-3-[5-methyl-1-(4-methyl­phen­yl)-1H-1,2,3-triazol-4-yl]-4,5-dihydro-1H-pyrazole-1-carbothio­amide
Source: Acta Crystallogr Sect E Struct Rep Online. 2012 May 31;68(Pt 6):o1954–5. doi: 10.1107/S1600536812024245 (PMC3379505; doi:10.1107/S1600536812024245)
Supplement: Supplementary file 1 [file e-68-o1954-sup1.cif]

##############################################################################
#                                                                            #
# This CIF contains the data in a paper accepted for publication in          #
# Acta Crystallographica Section E. It conforms to the requirements of       #
# Notes for Authors for Acta Crystallographica Section E, and has been       #
# peer reviewed under the auspices of the IUCr Commission on Journals.       #
#                                                                            #
# Full details of the Crystallographic Information File format               #
# are given in the paper "The Crystallographic Information File (CIF):       #
# a New Standard Archive File for Crystallography" by S. R. Hall, F. H.      #
# Allen and I. D. Brown [Acta Cryst. (1991), A47, 655-685].                  #
#                                                                            #
# The current version of the core CIF dictionary is obtainable from          #
# ftp://ftp.iucr.org/pub/cif_core.dic.                                       #
#                                                                            #
# Software is freely available for graphical display of the structure(s)     #
# in this CIF. For information consult the CIF software page                 #
# http://www.iucr.org/resources/cif/software.                                #
#                                                                            #
# This file may be used for bona fide research purposes within the           #
# scientific community so long as proper attribution is given to the journal # 
# article from which it was obtained.                                        #
#                                                                            #
##############################################################################
data_global
_audit_creation_method     SHELXL-97
_journal_date_recd_electronic     2012-05-26
_journal_date_accepted     2012-05-27
_journal_name_full     'Acta Crystallographica, Section E'
_journal_year     2012
_journal_volume     68
_journal_issue      6
_journal_page_first     o1954
_journal_page_last     o1955
_journal_paper_category     QO
_journal_paper_doi     10.1107/S1600536812024245
_journal_coeditor_code     SU2439
_publ_contact_author_name     'Edward R. T. Tiekink'
_publ_contact_author_address
;
Department of Chemistry
University of Malaya
50603 Kuala Lumpur
Malaysia
;
_publ_contact_author_email     edward.tiekink@gmail.com
_publ_contact_author_fax     '+60 3 7967 4193'
_publ_contact_author_phone     '+60 3 7967 6775'
_publ_section_title
;\
5-(4-Fluorophenyl)-3-[5-methyl-1-(4-methylphenyl)-1<i>H</i>-1,2,3-triazol-4-yl]\
-4,5-dihydro-1<i>H</i>-pyrazole-1-carbothioamide
;
loop_
    _publ_author_name
    _publ_author_footnote
    _publ_author_address
    'Bakr F. Abdel-Wahab'
;
Additional correspondence author, e-mail: bakrfatehy@yahoo.com.
;
;
Applied Organic Chemistry Department
National Research Centre
Dokki
12622 Giza
Egypt
;
    'Ehab Abdel-Latif' .
;
Department of Chemistry
Faculty of Science
Mansoura University
ET-35516 Mansoura
Egypt
;
    'Ng, Seik Weng' .
;
Department of Chemistry
University of Malaya
50603 Kuala Lumpur
Malaysia
Chemistry Department
Faculty of Science
King Abdulaziz University
PO Box 80203 Jeddah
Saudi Arabia
;
    'Tiekink, Edward R. T.' .
;
Department of Chemistry
University of Malaya
50603 Kuala Lumpur
Malaysia
;
data_I
_audit_creation_method     SHELXL97
_chemical_name_systematic
;
5-(4-Fluorophenyl)-3-[5-methyl-1-(4-methylphenyl)-1<i>H</i>-1,2,3-triazol-
4-yl]-4,5-dihydro-1<i>H</i>-pyrazole-1-carbothioamide
;
_chemical_name_common     ?
_chemical_formula_moiety     'C20 H19 F N6 S'
_chemical_formula_sum     'C20 H19 F N6 S'
_chemical_formula_iupac     'C20 H19 F N6 S'
_chemical_formula_weight     394.47
_chemical_melting_point     ?
_symmetry_cell_setting     monoclinic
_symmetry_space_group_name_H-M     'P 21/c'
_symmetry_space_group_name_Hall     '-P 2ybc'
loop_
    _symmetry_equiv_pos_as_xyz
    'x, y, z'
    '-x, y+1/2, -z+1/2'
    '-x, -y, -z'
    'x, -y-1/2, z-1/2'
_cell_length_a     9.4388(4)
_cell_length_b     6.5476(3)
_cell_length_c     32.1483(18)
_cell_angle_alpha     90.00
_cell_angle_beta     91.288(4)
_cell_angle_gamma     90.00
_cell_volume     1986.31(17)
_cell_formula_units_Z     4
_cell_measurement_reflns_used     3598
_cell_measurement_theta_min     2.2311
_cell_measurement_theta_max     27.5022
_cell_measurement_temperature     100(2)
_exptl_crystal_description     prism
_exptl_crystal_colour     light-brown
_exptl_crystal_size_max     0.40
_exptl_crystal_size_mid     0.30
_exptl_crystal_size_min     0.20
_exptl_crystal_density_diffrn     1.319
_exptl_crystal_density_meas     ?
_exptl_crystal_density_method     'not measured'
_exptl_crystal_F_000     824
_exptl_absorpt_coefficient_mu     0.190
_exptl_absorpt_correction_type     multi-scan
_exptl_absorpt_process_details     '(CrysAlis PRO; Agilent, 2011)'
_exptl_absorpt_correction_T_min     0.85532
_exptl_absorpt_correction_T_max     1.00000
_exptl_special_details
;
;
_diffrn_ambient_temperature     100(2)
_diffrn_radiation_type     MoK\a
_diffrn_radiation_wavelength     0.71073
_diffrn_radiation_source     'SuperNova (Mo) X-ray Source'
_diffrn_radiation_monochromator     mirror
_diffrn_measurement_device_type
                  'Agilent SuperNova Dual diffractometer with an Atlas detector'
_diffrn_measurement_method     \w
_diffrn_detector_area_resol_mean     10.4041
_diffrn_reflns_number     7765
_diffrn_reflns_av_R_equivalents     0.0266
_diffrn_reflns_av_sigmaI/netI     0.0458
_diffrn_reflns_theta_min     2.48
_diffrn_reflns_theta_max     27.56
_diffrn_reflns_theta_full     27.56
_diffrn_measured_fraction_theta_max     0.992
_diffrn_measured_fraction_theta_full     0.992
_diffrn_reflns_limit_h_min     -11
_diffrn_reflns_limit_h_max     12
_diffrn_reflns_limit_k_min     -8
_diffrn_reflns_limit_k_max     8
_diffrn_reflns_limit_l_min     -23
_diffrn_reflns_limit_l_max     41
_diffrn_standards_number     0
_diffrn_standards_interval_count     0
_diffrn_standards_interval_time     0
_diffrn_standards_decay_%     0
_refine_special_details
;
Refinement of <i>F</i>^2^ against ALL reflections. The weighted <i>R</i>-factor
<i>wR</i> and goodness of fit <i>S</i> are based on <i>F</i>^2^, conventional
<i>R</i>-factors <i>R</i> are based on <i>F</i>, with <i>F</i> set to zero for
negative <i>F</i>^2^. The threshold expression of <i>F</i>^2^ >
\s(<i>F</i>^2^) is used only for calculating <i>R</i>-factors(gt) <i>etc</i>.
and is not relevant to the choice of reflections for refinement.
<i>R</i>-factors based on <i>F</i>^2^ are statistically about twice as large
as those based on <i>F</i>, and <i>R</i>-factors based on ALL data will be
even larger.
;
_reflns_number_total     4551
_reflns_number_gt     3809
_reflns_threshold_expression     I>2\s(I)
_refine_ls_structure_factor_coef     Fsqd
_refine_ls_matrix_type     full
_refine_ls_R_factor_all     0.0565
_refine_ls_R_factor_gt     0.0433
_refine_ls_wR_factor_gt     0.1011
_refine_ls_wR_factor_ref     0.1092
_refine_ls_goodness_of_fit_ref     1.020
_refine_ls_restrained_S_all     1.020
_refine_ls_number_reflns     4551
_refine_ls_number_parameters     263
_refine_ls_number_restraints     0
_refine_ls_hydrogen_treatment     mixed
_refine_ls_weighting_scheme     calc
_refine_ls_weighting_details
       'calc w = 1/[\s^2^(Fo^2^)+(0.0450P)^2^+1.1380P] where P=(Fo^2^+2Fc^2^)/3'
_atom_sites_solution_hydrogens     geom
_atom_sites_solution_primary     direct
_atom_sites_solution_secondary     difmap
_refine_ls_shift/su_max     0.002
_refine_ls_shift/su_mean     0.000
_refine_diff_density_max     0.641
_refine_diff_density_min     -0.359
_refine_ls_extinction_method     none
_refine_ls_extinction_coef     ?
loop_
    _atom_type_symbol
    _atom_type_description
    _atom_type_scat_dispersion_real
    _atom_type_scat_dispersion_imag
    _atom_type_scat_source
    'C' 'C' 0.0033 0.0016
                         'International Tables Vol C Tables 4.2.6.8 and 6.1.1.4'
    'H' 'H' 0.0000 0.0000
                         'International Tables Vol C Tables 4.2.6.8 and 6.1.1.4'
    'N' 'N' 0.0061 0.0033
                         'International Tables Vol C Tables 4.2.6.8 and 6.1.1.4'
    'F' 'F' 0.0171 0.0103
                         'International Tables Vol C Tables 4.2.6.8 and 6.1.1.4'
    'S' 'S' 0.1246 0.1234
                         'International Tables Vol C Tables 4.2.6.8 and 6.1.1.4'
_computing_data_collection     'CrysAlis PRO (Agilent, 2011)'
_computing_cell_refinement     'CrysAlis PRO (Agilent, 2011)'
_computing_data_reduction     'CrysAlis PRO (Agilent, 2011)'
_computing_structure_solution     'SHELXS97 (Sheldrick, 2008)'
_computing_structure_refinement     'SHELXL97 (Sheldrick, 2008)'
_computing_molecular_graphics
;
ORTEP-3 (Farrugia, 1997) and DIAMOND (Brandenburg, 2006)
;
_computing_publication_material     'publCIF (Westrip, 2010)'
loop_
    _atom_site_type_symbol
    _atom_site_label
    _atom_site_fract_x
    _atom_site_fract_y
    _atom_site_fract_z
    _atom_site_U_iso_or_equiv
    _atom_site_adp_type
    _atom_site_calc_flag
    _atom_site_refinement_flags
    _atom_site_occupancy
    _atom_site_symmetry_multiplicity
    _atom_site_disorder_assembly
    _atom_site_disorder_group
    S S1 0.32997(4) 1.28074(6) 0.507140(13) 0.01661(12) Uani d . 1 1 . .
    F F1 -0.23235(10) 1.32770(17) 0.39047(3) 0.0253(3) Uani d . 1 1 . .
    N N1 0.53882(15) 1.2902(2) 0.45302(5) 0.0181(3) Uani d . 1 1 . .
    N N2 0.38250(13) 1.0266(2) 0.44567(4) 0.0137(3) Uani d . 1 1 . .
    N N3 0.45951(13) 0.9562(2) 0.41184(4) 0.0145(3) Uani d . 1 1 . .
    N N4 0.40790(15) 0.4715(2) 0.35943(5) 0.0212(3) Uani d . 1 1 . .
    N N5 0.47668(16) 0.3904(2) 0.32855(5) 0.0224(3) Uani d . 1 1 . .
    N N6 0.57249(14) 0.5319(2) 0.31626(4) 0.0161(3) Uani d . 1 1 . .
    C C1 0.42324(16) 1.1970(2) 0.46636(5) 0.0139(3) Uani d . 1 1 . .
    C C2 0.25153(16) 0.9101(2) 0.45166(5) 0.0139(3) Uani d . 1 1 . .
    H H2 0.2393 0.8789 0.4818 0.017 Uiso calc R 1 1 . .
    C C3 0.28474(17) 0.7137(3) 0.42742(5) 0.0162(3) Uani d . 1 1 . .
    H H3A 0.3146 0.6017 0.4463 0.019 Uiso calc R 1 1 . .
    H H3B 0.2023 0.6684 0.4102 0.019 Uiso calc R 1 1 . .
    C C4 0.40479(16) 0.7836(3) 0.40082(5) 0.0145(3) Uani d . 1 1 . .
    C C5 0.12296(16) 1.0241(2) 0.43419(5) 0.0136(3) Uani d . 1 1 . .
    C C6 0.13589(17) 1.1894(3) 0.40729(5) 0.0170(3) Uani d . 1 1 . .
    H H6 0.2272 1.2330 0.3992 0.020 Uiso calc R 1 1 . .
    C C7 0.01603(17) 1.2911(3) 0.39217(5) 0.0183(4) Uani d . 1 1 . .
    H H7 0.0241 1.4039 0.3738 0.022 Uiso calc R 1 1 . .
    C C8 -0.11438(17) 1.2240(3) 0.40457(5) 0.0177(4) Uani d . 1 1 . .
    C C9 -0.13193(17) 1.0592(3) 0.43024(5) 0.0200(4) Uani d . 1 1 . .
    H H9 -0.2238 1.0148 0.4376 0.024 Uiso calc R 1 1 . .
    C C10 -0.01149(17) 0.9592(3) 0.44518(5) 0.0176(3) Uani d . 1 1 . .
    H H10 -0.0210 0.8450 0.4631 0.021 Uiso calc R 1 1 . .
    C C11 0.45981(17) 0.6634(3) 0.36697(5) 0.0157(3) Uani d . 1 1 . .
    C C12 0.56581(17) 0.7042(3) 0.33933(5) 0.0158(3) Uani d . 1 1 . .
    C C13 0.65699(19) 0.8859(3) 0.33351(6) 0.0245(4) Uani d . 1 1 . .
    H H13A 0.6911 0.8880 0.3049 0.037 Uiso calc R 1 1 . .
    H H13B 0.7380 0.8799 0.3531 0.037 Uiso calc R 1 1 . .
    H H13C 0.6021 1.0100 0.3387 0.037 Uiso calc R 1 1 . .
    C C14 0.66475(17) 0.4832(3) 0.28258(5) 0.0167(3) Uani d . 1 1 . .
    C C15 0.77454(18) 0.3469(3) 0.28951(5) 0.0204(4) Uani d . 1 1 . .
    H H15 0.7917 0.2913 0.3165 0.025 Uiso calc R 1 1 . .
    C C16 0.85941(19) 0.2924(3) 0.25663(6) 0.0229(4) Uani d . 1 1 . .
    H H16 0.9354 0.1995 0.2613 0.027 Uiso calc R 1 1 . .
    C C17 0.83530(18) 0.3714(3) 0.21690(5) 0.0207(4) Uani d . 1 1 . .
    C C18 0.72555(19) 0.5103(3) 0.21112(6) 0.0260(4) Uani d . 1 1 . .
    H H18 0.7092 0.5685 0.1844 0.031 Uiso calc R 1 1 . .
    C C19 0.63922(19) 0.5658(3) 0.24361(5) 0.0234(4) Uani d . 1 1 . .
    H H19 0.5635 0.6594 0.2391 0.028 Uiso calc R 1 1 . .
    C C20 0.9250(2) 0.3050(3) 0.18119(6) 0.0324(5) Uani d . 1 1 . .
    H H20A 1.0108 0.2375 0.1920 0.049 Uiso calc R 1 1 . .
    H H20B 0.9514 0.4247 0.1648 0.049 Uiso calc R 1 1 . .
    H H20C 0.8710 0.2096 0.1635 0.049 Uiso calc R 1 1 . .
    H H1N 0.5662(19) 1.407(3) 0.4648(6) 0.020(5) Uiso d . 1 1 . .
    H H2N 0.574(2) 1.255(3) 0.4297(7) 0.027(6) Uiso d . 1 1 . .
loop_
    _atom_site_aniso_label
    _atom_site_aniso_U_11
    _atom_site_aniso_U_22
    _atom_site_aniso_U_33
    _atom_site_aniso_U_12
    _atom_site_aniso_U_13
    _atom_site_aniso_U_23
    S1 0.0194(2) 0.0157(2) 0.0149(2) -0.00300(17) 0.00448(15) -0.00283(16)
    F1 0.0177(5) 0.0359(6) 0.0223(5) 0.0063(5) -0.0003(4) 0.0081(5)
    N1 0.0174(7) 0.0180(8) 0.0191(8) -0.0041(6) 0.0050(6) -0.0068(6)
    N2 0.0125(6) 0.0151(7) 0.0137(7) -0.0008(5) 0.0024(5) -0.0030(6)
    N3 0.0149(6) 0.0154(7) 0.0132(7) 0.0016(6) 0.0022(5) -0.0015(6)
    N4 0.0287(8) 0.0162(7) 0.0190(7) -0.0038(6) 0.0068(6) -0.0044(6)
    N5 0.0291(8) 0.0177(7) 0.0208(8) -0.0071(6) 0.0080(6) -0.0044(6)
    N6 0.0203(7) 0.0133(7) 0.0147(7) -0.0028(6) 0.0027(5) -0.0007(6)
    C1 0.0145(7) 0.0131(8) 0.0141(8) 0.0020(6) -0.0026(6) 0.0011(6)
    C2 0.0159(8) 0.0118(7) 0.0142(8) -0.0031(6) 0.0014(6) 0.0004(6)
    C3 0.0180(8) 0.0137(8) 0.0170(8) -0.0008(7) 0.0025(6) -0.0006(7)
    C4 0.0155(7) 0.0143(8) 0.0138(8) 0.0019(6) 0.0001(6) 0.0013(6)
    C5 0.0153(7) 0.0136(8) 0.0121(7) -0.0015(6) 0.0011(6) -0.0023(6)
    C6 0.0150(8) 0.0186(8) 0.0174(8) -0.0042(7) 0.0019(6) -0.0003(7)
    C7 0.0204(8) 0.0179(8) 0.0166(8) -0.0010(7) 0.0004(6) 0.0041(7)
    C8 0.0148(8) 0.0230(9) 0.0152(8) 0.0036(7) -0.0012(6) 0.0003(7)
    C9 0.0142(8) 0.0270(10) 0.0189(8) -0.0034(7) 0.0033(6) 0.0027(7)
    C10 0.0182(8) 0.0187(8) 0.0161(8) -0.0029(7) 0.0017(6) 0.0021(7)
    C11 0.0180(8) 0.0132(8) 0.0157(8) -0.0006(6) 0.0001(6) -0.0010(6)
    C12 0.0188(8) 0.0137(8) 0.0150(8) 0.0003(7) 0.0000(6) -0.0032(7)
    C13 0.0273(9) 0.0177(9) 0.0290(10) -0.0070(8) 0.0093(8) -0.0067(8)
    C14 0.0204(8) 0.0151(8) 0.0148(8) -0.0022(7) 0.0033(6) -0.0033(7)
    C15 0.0252(9) 0.0213(9) 0.0148(8) 0.0012(7) 0.0008(7) 0.0016(7)
    C16 0.0236(9) 0.0239(9) 0.0214(9) 0.0059(8) 0.0021(7) 0.0015(8)
    C17 0.0239(9) 0.0207(9) 0.0177(8) 0.0020(7) 0.0039(7) -0.0039(7)
    C18 0.0330(10) 0.0292(10) 0.0158(9) 0.0075(8) 0.0030(7) 0.0024(8)
    C19 0.0272(9) 0.0240(9) 0.0192(9) 0.0104(8) 0.0020(7) 0.0019(8)
    C20 0.0372(11) 0.0379(12) 0.0223(10) 0.0130(9) 0.0089(8) 0.0000(9)
_geom_special_details
;
All s.u.'s (except the s.u. in the dihedral angle between two l.s. planes) are
estimated using the full covariance matrix. The cell s.u.'s are taken into
account individually in the estimation of s.u.'s in distances, angles and
torsion angles; correlations between s.u.'s in cell parameters are only used
when they are defined by crystal symmetry. An approximate (isotropic)
treatment of cell s.u.'s is used for estimating s.u.'s involving l.s. planes.
;
loop_
    _geom_bond_atom_site_label_1
    _geom_bond_atom_site_label_2
    _geom_bond_site_symmetry_2
    _geom_bond_distance
    _geom_bond_publ_flag
    S1 C1 . 1.6873(17) ?
    F1 C8 . 1.3724(19) ?
    N1 C1 . 1.329(2) ?
    N1 H1N . 0.89(2) ?
    N1 H2N . 0.86(2) ?
    N2 C1 . 1.350(2) ?
    N2 N3 . 1.3996(18) ?
    N2 C2 . 1.469(2) ?
    N3 C4 . 1.289(2) ?
    N4 N5 . 1.311(2) ?
    N4 C11 . 1.368(2) ?
    N5 N6 . 1.360(2) ?
    N6 C12 . 1.352(2) ?
    N6 C14 . 1.441(2) ?
    C2 C5 . 1.521(2) ?
    C2 C3 . 1.539(2) ?
    C2 H2 . 1.0000 ?
    C3 C4 . 1.506(2) ?
    C3 H3A . 0.9900 ?
    C3 H3B . 0.9900 ?
    C4 C11 . 1.449(2) ?
    C5 C10 . 1.391(2) ?
    C5 C6 . 1.392(2) ?
    C6 C7 . 1.391(2) ?
    C6 H6 . 0.9500 ?
    C7 C8 . 1.374(2) ?
    C7 H7 . 0.9500 ?
    C8 C9 . 1.371(2) ?
    C9 C10 . 1.389(2) ?
    C9 H9 . 0.9500 ?
    C10 H10 . 0.9500 ?
    C11 C12 . 1.379(2) ?
    C12 C13 . 1.483(2) ?
    C13 H13A . 0.9800 ?
    C13 H13B . 0.9800 ?
    C13 H13C . 0.9800 ?
    C14 C19 . 1.381(2) ?
    C14 C15 . 1.382(2) ?
    C15 C16 . 1.387(2) ?
    C15 H15 . 0.9500 ?
    C16 C17 . 1.392(2) ?
    C16 H16 . 0.9500 ?
    C17 C18 . 1.388(3) ?
    C17 C20 . 1.505(2) ?
    C18 C19 . 1.387(2) ?
    C18 H18 . 0.9500 ?
    C19 H19 . 0.9500 ?
    C20 H20A . 0.9800 ?
    C20 H20B . 0.9800 ?
    C20 H20C . 0.9800 ?
loop_
    _geom_angle_atom_site_label_1
    _geom_angle_atom_site_label_2
    _geom_angle_atom_site_label_3
    _geom_angle_site_symmetry_1
    _geom_angle_site_symmetry_3
    _geom_angle
    _geom_angle_publ_flag
    C1 N1 H1N . . 119.3(12) ?
    C1 N1 H2N . . 119.6(14) ?
    H1N N1 H2N . . 119.4(19) ?
    C1 N2 N3 . . 120.50(13) ?
    C1 N2 C2 . . 126.55(13) ?
    N3 N2 C2 . . 112.60(12) ?
    C4 N3 N2 . . 106.88(13) ?
    N5 N4 C11 . . 108.96(14) ?
    N4 N5 N6 . . 106.73(13) ?
    C12 N6 N5 . . 111.69(13) ?
    C12 N6 C14 . . 129.31(14) ?
    N5 N6 C14 . . 119.00(13) ?
    N1 C1 N2 . . 116.57(15) ?
    N1 C1 S1 . . 123.20(13) ?
    N2 C1 S1 . . 120.23(12) ?
    N2 C2 C5 . . 111.32(13) ?
    N2 C2 C3 . . 100.70(12) ?
    C5 C2 C3 . . 113.13(13) ?
    N2 C2 H2 . . 110.4 ?
    C5 C2 H2 . . 110.4 ?
    C3 C2 H2 . . 110.4 ?
    C4 C3 C2 . . 101.42(13) ?
    C4 C3 H3A . . 111.5 ?
    C2 C3 H3A . . 111.5 ?
    C4 C3 H3B . . 111.5 ?
    C2 C3 H3B . . 111.5 ?
    H3A C3 H3B . . 109.3 ?
    N3 C4 C11 . . 122.33(15) ?
    N3 C4 C3 . . 114.34(14) ?
    C11 C4 C3 . . 123.26(15) ?
    C10 C5 C6 . . 119.23(15) ?
    C10 C5 C2 . . 118.75(15) ?
    C6 C5 C2 . . 122.02(14) ?
    C7 C6 C5 . . 120.48(15) ?
    C7 C6 H6 . . 119.8 ?
    C5 C6 H6 . . 119.8 ?
    C8 C7 C6 . . 118.18(16) ?
    C8 C7 H7 . . 120.9 ?
    C6 C7 H7 . . 120.9 ?
    C9 C8 F1 . . 118.69(14) ?
    C9 C8 C7 . . 123.19(16) ?
    F1 C8 C7 . . 118.12(15) ?
    C8 C9 C10 . . 118.08(15) ?
    C8 C9 H9 . . 121.0 ?
    C10 C9 H9 . . 121.0 ?
    C9 C10 C5 . . 120.82(16) ?
    C9 C10 H10 . . 119.6 ?
    C5 C10 H10 . . 119.6 ?
    N4 C11 C12 . . 109.01(14) ?
    N4 C11 C4 . . 119.94(15) ?
    C12 C11 C4 . . 131.01(16) ?
    N6 C12 C11 . . 103.62(14) ?
    N6 C12 C13 . . 124.45(15) ?
    C11 C12 C13 . . 131.93(16) ?
    C12 C13 H13A . . 109.5 ?
    C12 C13 H13B . . 109.5 ?
    H13A C13 H13B . . 109.5 ?
    C12 C13 H13C . . 109.5 ?
    H13A C13 H13C . . 109.5 ?
    H13B C13 H13C . . 109.5 ?
    C19 C14 C15 . . 120.95(16) ?
    C19 C14 N6 . . 119.95(15) ?
    C15 C14 N6 . . 119.05(15) ?
    C14 C15 C16 . . 119.14(16) ?
    C14 C15 H15 . . 120.4 ?
    C16 C15 H15 . . 120.4 ?
    C15 C16 C17 . . 121.23(17) ?
    C15 C16 H16 . . 119.4 ?
    C17 C16 H16 . . 119.4 ?
    C18 C17 C16 . . 118.19(16) ?
    C18 C17 C20 . . 121.20(17) ?
    C16 C17 C20 . . 120.61(16) ?
    C19 C18 C17 . . 121.34(17) ?
    C19 C18 H18 . . 119.3 ?
    C17 C18 H18 . . 119.3 ?
    C14 C19 C18 . . 119.14(17) ?
    C14 C19 H19 . . 120.4 ?
    C18 C19 H19 . . 120.4 ?
    C17 C20 H20A . . 109.5 ?
    C17 C20 H20B . . 109.5 ?
    H20A C20 H20B . . 109.5 ?
    C17 C20 H20C . . 109.5 ?
    H20A C20 H20C . . 109.5 ?
    H20B C20 H20C . . 109.5 ?
loop_
    _geom_torsion_atom_site_label_1
    _geom_torsion_atom_site_label_2
    _geom_torsion_atom_site_label_3
    _geom_torsion_atom_site_label_4
    _geom_torsion_site_symmetry_1
    _geom_torsion_site_symmetry_2
    _geom_torsion_site_symmetry_3
    _geom_torsion_site_symmetry_4
    _geom_torsion
    _geom_torsion_publ_flag
    C1 N2 N3 C4 . . . . 174.29(14) ?
    C2 N2 N3 C4 . . . . -12.04(17) ?
    C11 N4 N5 N6 . . . . -0.27(19) ?
    N4 N5 N6 C12 . . . . 0.23(19) ?
    N4 N5 N6 C14 . . . . 179.55(14) ?
    N3 N2 C1 N1 . . . . -0.5(2) ?
    C2 N2 C1 N1 . . . . -173.19(15) ?
    N3 N2 C1 S1 . . . . -179.93(11) ?
    C2 N2 C1 S1 . . . . 7.3(2) ?
    C1 N2 C2 C5 . . . . 72.6(2) ?
    N3 N2 C2 C5 . . . . -100.65(15) ?
    C1 N2 C2 C3 . . . . -167.24(15) ?
    N3 N2 C2 C3 . . . . 19.54(16) ?
    N2 C2 C3 C4 . . . . -18.17(15) ?
    C5 C2 C3 C4 . . . . 100.72(15) ?
    N2 N3 C4 C11 . . . . -178.76(14) ?
    N2 N3 C4 C3 . . . . -1.78(18) ?
    C2 C3 C4 N3 . . . . 13.53(18) ?
    C2 C3 C4 C11 . . . . -169.51(15) ?
    N2 C2 C5 C10 . . . . -165.88(14) ?
    C3 C2 C5 C10 . . . . 81.57(18) ?
    N2 C2 C5 C6 . . . . 14.8(2) ?
    C3 C2 C5 C6 . . . . -97.72(18) ?
    C10 C5 C6 C7 . . . . 1.2(2) ?
    C2 C5 C6 C7 . . . . -179.49(15) ?
    C5 C6 C7 C8 . . . . 0.1(3) ?
    C6 C7 C8 C9 . . . . -1.6(3) ?
    C6 C7 C8 F1 . . . . 178.40(15) ?
    F1 C8 C9 C10 . . . . -178.27(15) ?
    C7 C8 C9 C10 . . . . 1.7(3) ?
    C8 C9 C10 C5 . . . . -0.3(3) ?
    C6 C5 C10 C9 . . . . -1.1(3) ?
    C2 C5 C10 C9 . . . . 179.58(15) ?
    N5 N4 C11 C12 . . . . 0.2(2) ?
    N5 N4 C11 C4 . . . . -177.76(15) ?
    N3 C4 C11 N4 . . . . 172.91(15) ?
    C3 C4 C11 N4 . . . . -3.8(2) ?
    N3 C4 C11 C12 . . . . -4.6(3) ?
    C3 C4 C11 C12 . . . . 178.72(17) ?
    N5 N6 C12 C11 . . . . -0.08(18) ?
    C14 N6 C12 C11 . . . . -179.32(16) ?
    N5 N6 C12 C13 . . . . 179.88(16) ?
    C14 N6 C12 C13 . . . . 0.6(3) ?
    N4 C11 C12 N6 . . . . -0.08(18) ?
    C4 C11 C12 N6 . . . . 177.61(17) ?
    N4 C11 C12 C13 . . . . 179.96(18) ?
    C4 C11 C12 C13 . . . . -2.4(3) ?
    C12 N6 C14 C19 . . . . -76.7(2) ?
    N5 N6 C14 C19 . . . . 104.1(2) ?
    C12 N6 C14 C15 . . . . 106.0(2) ?
    N5 N6 C14 C15 . . . . -73.2(2) ?
    C19 C14 C15 C16 . . . . -0.3(3) ?
    N6 C14 C15 C16 . . . . 176.99(16) ?
    C14 C15 C16 C17 . . . . -0.4(3) ?
    C15 C16 C17 C18 . . . . 1.4(3) ?
    C15 C16 C17 C20 . . . . -177.77(18) ?
    C16 C17 C18 C19 . . . . -1.7(3) ?
    C20 C17 C18 C19 . . . . 177.47(19) ?
    C15 C14 C19 C18 . . . . 0.0(3) ?
    N6 C14 C19 C18 . . . . -177.25(16) ?
    C17 C18 C19 C14 . . . . 1.0(3) ?
loop_
    _geom_hbond_atom_site_label_D
    _geom_hbond_atom_site_label_H
    _geom_hbond_atom_site_label_A
    _geom_hbond_site_symmetry_A
    _geom_hbond_distance_DH
    _geom_hbond_distance_HA
    _geom_hbond_distance_DA
    _geom_hbond_angle_DHA
    N1 H1N S1 3_686 0.89(2) 2.432(19) 3.3159(14) 172.7(16)
    N1 H2N F1 1_655 0.86(2) 2.29(2) 2.9940(18) 138.9(17)
    N1 H2N N3 . 0.86(2) 2.30(2) 2.6554(19) 104.9(15)
    C3 H3A S1 1_545 0.99 2.87 3.8390(19) 166
    C9 H9 S1 3_576 0.95 2.83 3.5595(18) 135
    C15 H15 F1 1_645 0.95 2.41 3.2502(19) 148
