# Supplementary material for: 5-(4-Fluoro­phen­yl)-3-[5-methyl-1-(4-methyl­phen­yl)-1H-1,2,3-triazol-4-yl]-4,5-dihydro-1H-pyrazole-1-carbothio­amide
Source: Acta Crystallogr Sect E Struct Rep Online. 2012 May 31;68(Pt 6):o1954–5. doi: 10.1107/S1600536812024245 (PMC3379505; doi:10.1107/S1600536812024245)
Supplement: Supplementary file 2 [file e-68-o1954-Isup2.hkl]

#
# h,k,l, Fc-squared, Fo-squared, sigma(Fo-squared) and status flag
#
data_I
_shelx_title '  P21/c'
_shelx_refln_list_code          4
_shelx_F_calc_maximum      210.95
_exptl_crystal_F_000       824.00
_reflns_d_resolution_high  0.7680
 
loop_
 _symmetry_equiv_pos_as_xyz
 'x, y, z'
 '-x, y+1/2, -z+1/2'
 '-x, -y, -z'
 'x, -y-1/2, z-1/2'
 
_cell_length_a     9.4388
_cell_length_b     6.5476
_cell_length_c    32.1483
_cell_angle_alpha  90.000
_cell_angle_beta   91.288
_cell_angle_gamma  90.000
 
_shelx_F_squared_multiplier     1.000
 
loop_
 _refln_index_h
 _refln_index_k
 _refln_index_l
 _refln_F_squared_calc
 _refln_F_squared_meas
 _refln_F_squared_sigma
 _refln_observed_status
   2   0   0      235.29      283.84      7.91 o
   3   0   0       37.30      119.55     10.40 o
   4   0   0      726.85      752.52     18.27 o
   5   0   0       18.16       34.19      4.52 o
   6   0   0        1.49        7.77      2.60 o
   7   0   0     1273.66     1327.94     32.82 o
   8   0   0      186.51      211.75     20.57 o
   9   0   0     2842.82     2891.83     91.54 o
  10   0   0      593.22      630.25     39.71 o
  11   0   0      281.18      300.29     29.37 o
  12   0   0       45.80       45.85     12.08 o
   1   1   0     2447.34     2316.17     32.55 o
   2   1   0    13058.93    12782.03     49.25 o
   3   1   0      953.68      988.12     13.57 o
   4   1   0     2762.76     2702.21     23.88 o
   5   1   0     3026.13     2879.37     19.73 o
   6   1   0      134.36      144.49      5.44 o
   7   1   0     1543.54     1488.26     24.02 o
   8   1   0        0.33       -1.92      1.92 o
   9   1   0      114.47      114.36      6.23 o
  10   1   0      783.26      761.59     30.91 o
  11   1   0      266.04      248.12     31.81 o
  12   1   0      177.02      139.96     22.97 o
   0   2   0     2495.73     2235.38     34.10 o
   1   2   0      830.72      750.47     23.13 o
   2   2   0      204.57      210.80     13.92 o
   3   2   0      139.76      183.29      7.59 o
   4   2   0      121.21      139.44      7.23 o
   5   2   0      615.15      634.84     17.60 o
   6   2   0      129.48       93.56      7.80 o
   7   2   0        1.13        4.64      2.73 o
   8   2   0      614.14      573.61     22.73 o
   9   2   0      574.03      542.63     39.29 o
  10   2   0       15.77       38.08     13.12 o
  11   2   0      228.63      221.78     28.61 o
   1   3   0        0.23       -0.18      2.22 o
   2   3   0       73.60      123.44     12.39 o
   3   3   0     1415.92     1483.09     46.05 o
   4   3   0      145.11      120.08      3.69 o
   5   3   0      124.77      124.32      7.38 o
   6   3   0        5.90       33.19      6.15 o
   7   3   0      737.23      749.64     22.12 o
   8   3   0       90.84      108.53     18.22 o
   9   3   0        0.18       13.06      7.86 o
  10   3   0      502.61      448.27     39.81 o
  11   3   0      487.10      523.76     45.34 o
   0   4   0     4769.59     5045.52     75.39 o
   1   4   0      457.38      514.33     16.62 o
   2   4   0      248.83      278.41     11.82 o
   3   4   0     1585.24     1716.33     55.13 o
   4   4   0     1676.75     1590.39     32.99 o
   5   4   0       21.90       13.91      2.34 o
   6   4   0        7.40        6.66      3.02 o
   7   4   0      660.03      701.24     44.80 o
   8   4   0       13.91       30.17     10.85 o
   9   4   0      203.87      201.77     27.14 o
  10   4   0      106.77       94.31     19.59 o
   1   5   0      853.93      836.28     24.12 o
   2   5   0      450.44      427.65     16.83 o
   3   5   0        0.85        1.29      2.06 o
   4   5   0        7.07        5.71      3.35 o
   5   5   0        0.46        0.92      0.71 o
   6   5   0      633.97      651.58     44.09 o
   7   5   0        4.69       -6.46      6.46 o
   8   5   0       18.73       16.13      8.84 o
   9   5   0        1.43        0.44      5.64 o
   0   6   0      171.41      190.35     18.49 o
   1   6   0        0.01       -0.26      2.61 o
   2   6   0        3.15        3.89      3.02 o
   3   6   0      200.65      193.72     12.10 o
   4   6   0       24.55       27.38      6.90 o
   5   6   0      146.18      145.52     21.38 o
   6   6   0      212.01      193.36     26.00 o
   7   6   0       31.77       45.93     14.38 o
   8   6   0        3.75        1.59      5.46 o
   1   7   0       12.47        9.96      4.70 o
   2   7   0        7.34       10.39      3.80 o
   3   7   0      220.63      221.91     26.27 o
   4   7   0      129.42      132.29     20.93 o
   5   7   0        2.58        8.95      7.90 o
   6   7   0        7.88       15.98     11.19 o
   7   7   0      576.92      623.76     51.75 o
   0   8   0      189.01      204.88     22.72 o
   1   8   0        1.11       -5.22      6.02 o
   2   8   0      136.74      109.95     18.76 o
   3   8   0       40.32       43.07     12.92 o
   4   8   0        5.99        7.55      7.12 o
 -12   1   1      143.54      136.63     23.27 o
 -11   1   1      264.78      240.81     30.09 o
 -10   1   1       29.96       37.23      7.85 o
  -9   1   1       30.21       28.93      3.13 o
  -8   1   1      978.20      941.32     14.00 o
  -7   1   1      386.18      411.30      8.05 o
  -6   1   1        0.06       -0.01      0.59 o
  -5   1   1       22.41       20.77      2.07 o
  -4   1   1      260.44      297.58      8.18 o
  -3   1   1        6.67        3.52      0.95 o
  -2   1   1      151.46      114.46      5.48 o
  -1   1   1     1148.22     1203.80     23.49 o
   0   1   1     5304.23     4930.15     34.54 o
   1   1   1    19977.29    18152.57     90.78 o
   2   1   1      127.08      147.55      3.69 o
   3   1   1       70.99      118.02      4.49 o
   4   1   1     1140.40     1313.65     16.39 o
   5   1   1        3.90        0.70      0.99 o
   6   1   1        0.00        1.85      0.84 o
   7   1   1       57.36       55.26      3.74 o
   8   1   1      726.33      673.42     13.70 o
   9   1   1        0.59        1.27      1.40 o
  10   1   1        0.15        3.56      3.58 o
  11   1   1       56.89       56.49      9.67 o
  12   1   1       44.35       46.56     14.24 o
 -11   2   1      166.63      148.20     23.64 o
 -10   2   1        1.05       -0.86      6.09 o
  -9   2   1        7.08        4.53      7.19 o
  -8   2   1       40.15       24.87     14.64 o
  -7   2   1      117.45      127.66     10.05 o
  -6   2   1        3.06        1.26      1.63 o
  -5   2   1        3.40        5.53      2.06 o
  -4   2   1     1952.64     1831.71     29.97 o
  -3   2   1        0.42        0.80      0.56 o
  -2   2   1      290.67      345.49     17.93 o
  -1   2   1       97.67      122.77      6.60 o
   0   2   1     4273.83     4217.16     46.54 o
   1   2   1      693.92      689.11     22.79 o
   2   2   1      339.69      340.62     17.87 o
   3   2   1      546.61      528.83      7.88 o
   4   2   1      291.58      307.27     10.17 o
   5   2   1      224.46      251.28     10.79 o
   6   2   1      224.46      250.66     12.12 o
   7   2   1      551.00      553.15     19.99 o
   8   2   1        8.10        7.59      3.13 o
   9   2   1       11.72       14.92      7.17 o
  10   2   1       11.66       16.51      8.92 o
  11   2   1        0.07        1.32      4.60 o
 -11   3   1        0.57       18.61     12.30 o
 -10   3   1       28.19       26.33     10.89 o
  -9   3   1      200.41      169.44     23.71 o
  -8   3   1      230.18      181.76     20.96 o
  -7   3   1      592.33      610.40     20.94 o
  -6   3   1     1475.77     1439.57     29.21 o
  -5   3   1       64.97       68.89      5.88 o
  -4   3   1       25.66       20.85      1.98 o
  -3   3   1       15.28        8.86      4.19 o
  -2   3   1     1367.45     1548.03     43.41 o
  -1   3   1       10.36       21.13      4.98 o
   0   3   1     5562.30     5543.21     47.40 o
   1   3   1      728.33      796.26     17.45 o
   2   3   1     2465.26     2508.40     55.40 o
   3   3   1      165.66      116.92     13.25 o
   4   3   1     3844.93     3981.36     25.13 o
   5   3   1      254.85      228.50      9.20 o
   6   3   1       26.85       40.48      4.56 o
   7   3   1       53.31       43.90      5.29 o
   8   3   1        0.58        6.38      6.35 o
   9   3   1      640.35      664.16     45.62 o
  10   3   1      241.21      251.69     30.07 o
  11   3   1      211.52      249.00     34.30 o
 -10   4   1      102.99       99.23     20.15 o
  -9   4   1      289.61      249.21     30.68 o
  -8   4   1      107.28       92.98     18.02 o
  -7   4   1        0.80       -0.95      5.02 o
  -6   4   1      293.76      316.24     12.64 o
  -5   4   1      849.95      799.89     10.49 o
  -4   4   1     1848.20     1709.40     29.57 o
  -3   4   1       89.76       85.69     12.61 o
  -2   4   1     1070.75     1136.28     41.85 o
  -1   4   1      119.22      109.71      7.85 o
   0   4   1      153.22      161.43      9.52 o
   1   4   1     1061.91     1184.71     25.13 o
   2   4   1       24.00       38.62      4.39 o
   3   4   1       22.48       25.71      3.97 o
   4   4   1     2876.85     2977.71     30.56 o
   5   4   1     2693.91     2560.25     23.50 o
   6   4   1      902.00      907.42     48.44 o
   7   4   1      421.15      394.22     34.17 o
   8   4   1      181.06      183.92     24.21 o
   9   4   1       88.29       91.58     19.10 o
  10   4   1       74.69       92.17     19.19 o
  -9   5   1      324.83      431.44     41.41 o
  -8   5   1      462.31      430.09     39.39 o
  -7   5   1       31.93       15.01      8.42 o
  -6   5   1       40.26       53.73     12.93 o
  -5   5   1       59.32       60.43      4.18 o
  -4   5   1      259.09      268.09     20.79 o
  -3   5   1     1903.66     1938.58     34.80 o
  -2   5   1     1399.04     1397.48     64.29 o
  -1   5   1       77.31       96.07      8.28 o
   0   5   1      797.32      741.27     25.76 o
   1   5   1     1854.86     1943.23     36.54 o
   2   5   1      211.00      205.44     11.47 o
   3   5   1      167.32      172.14      9.79 o
   4   5   1      808.58      867.90     41.15 o
   5   5   1      202.02      181.90      7.84 o
   6   5   1      919.90      831.66     49.78 o
   7   5   1       51.91       52.98     14.08 o
   8   5   1       47.77       36.69     12.47 o
   9   5   1      174.96      192.80     27.95 o
  -8   6   1      196.52      181.16     27.73 o
  -7   6   1      179.62      194.74     27.20 o
  -6   6   1        6.76        4.12      6.19 o
  -5   6   1       82.23       68.22     15.13 o
  -4   6   1      410.77      406.36     16.39 o
  -3   6   1      287.58      293.87     15.20 o
  -2   6   1       77.15       67.93     13.88 o
  -1   6   1      497.27      482.30     20.67 o
   0   6   1      272.83      252.13     18.16 o
   1   6   1        3.65        2.74      2.50 o
   2   6   1      833.50      832.10     26.01 o
   3   6   1        0.56        0.55      2.28 o
   4   6   1       45.76       43.15     12.06 o
   5   6   1      291.51      362.36     33.78 o
   6   6   1        0.58       -3.26      6.61 o
   7   6   1      281.21      305.94     34.13 o
   8   6   1      165.14      195.71     28.75 o
  -7   7   1        8.40       17.51     12.18 o
  -6   7   1      423.75      423.37     40.99 o
  -5   7   1      126.78      141.01     23.01 o
  -4   7   1       44.49       48.88     12.92 o
  -3   7   1     1763.27     1713.70     71.03 o
  -2   7   1      399.54      414.92     20.74 o
  -1   7   1      140.06      151.02     12.83 o
   0   7   1      165.82      161.77     13.25 o
   1   7   1       29.52       31.95      8.75 o
   2   7   1        2.83        6.03      2.81 o
   3   7   1       83.75       83.98     16.32 o
   4   7   1       90.22       82.62     16.96 o
   5   7   1      233.10      251.47     30.29 o
   6   7   1      692.71      693.88     52.34 o
   7   7   1       13.36        2.33     10.59 o
  -4   8   1      169.42      158.03     24.48 o
  -3   8   1       20.55       12.92      8.12 o
  -2   8   1       18.11       22.83      9.57 o
  -1   8   1      379.04      373.94     32.26 o
   0   8   1       14.62       21.99      7.95 o
   1   8   1      614.34      598.46     41.46 o
   2   8   1      239.74      283.84     30.02 o
   3   8   1       30.40       -0.94      4.34 o
   4   8   1      292.27      322.70     35.09 o
 -12   0   2       59.69       55.70     14.18 o
 -11   0   2      742.69      718.35     45.48 o
 -10   0   2     1295.16     1215.78     56.05 o
  -9   0   2      512.21      546.68     35.20 o
  -8   0   2      543.12      582.94     33.90 o
  -7   0   2      140.25      150.82     11.27 o
  -6   0   2      755.99      702.34     22.42 o
  -5   0   2      747.65      679.89     20.11 o
  -4   0   2      186.21      212.69     10.08 o
  -3   0   2      574.67      562.04     14.23 o
  -2   0   2     1028.73     1178.66     24.34 o
  -1   0   2     1360.45     1213.43     18.95 o
   1   0   2       43.27       78.63      4.25 o
   2   0   2       30.99       23.15      4.94 o
   3   0   2     8961.98     9171.85     82.01 o
   4   0   2       19.59       14.06      2.58 o
   5   0   2        7.72        9.09      2.40 o
   6   0   2       61.14       96.11      8.07 o
   7   0   2      250.82      243.27     10.45 o
   8   0   2     1334.98     1293.86     30.52 o
   9   0   2      864.95      858.95     26.35 o
  10   0   2      608.23      600.21     38.78 o
  11   0   2       45.60       49.29     12.32 o
  12   0   2       53.24       30.70     10.40 o
 -12   1   2      264.39      294.85     33.17 o
 -11   1   2      871.64      862.23     35.21 o
 -10   1   2      689.08      680.31     29.69 o
  -9   1   2       38.19       25.45      3.97 o
  -8   1   2      695.24      663.56     10.99 o
  -7   1   2      251.53      222.78      6.05 o
  -6   1   2      256.40      270.28      7.10 o
  -5   1   2     1945.96     2078.69     22.72 o
  -4   1   2     2303.86     2172.10     24.41 o
  -3   1   2     1262.19     1139.21     26.75 o
  -2   1   2      467.60      431.84     10.62 o
  -1   1   2    11489.45    11199.73     73.81 o
   0   1   2      260.77      265.00      8.16 o
   2   1   2     1533.92     1505.57     31.96 o
   3   1   2     2366.87     2386.76     19.55 o
   4   1   2      409.35      368.92      8.57 o
   5   1   2     3237.30     3168.63     26.25 o
   6   1   2      102.88       97.06      4.24 o
   7   1   2      729.06      732.58     13.51 o
   8   1   2     1252.63     1221.91     18.59 o
   9   1   2      567.80      552.73     51.40 o
  10   1   2      524.01      552.39     33.38 o
  11   1   2       10.73        2.67      4.86 o
  12   1   2        2.12       -6.36      7.22 o
 -11   2   2        7.69       16.63      8.99 o
 -10   2   2       87.85       64.30     14.28 o
  -9   2   2      690.05      704.31     44.57 o
  -8   2   2     2516.49     2440.75     47.73 o
  -7   2   2      240.30      233.71     13.75 o
  -6   2   2      160.10      147.93     12.19 o
  -5   2   2       77.81       91.31      8.41 o
  -4   2   2      788.40      928.36     20.41 o
  -3   2   2     3686.01     3647.21     23.38 o
  -2   2   2     2181.36     2313.74     46.46 o
  -1   2   2     5288.21     5338.92     43.78 o
   0   2   2     4255.42     4097.95     45.07 o
   1   2   2    12551.24    12532.98     51.71 o
   2   2   2      309.06      338.05     17.89 o
   3   2   2     3881.80     3856.89     38.20 o
   4   2   2      261.40      251.46     10.65 o
   5   2   2     1234.90     1278.45     23.31 o
   6   2   2      666.51      649.86     19.00 o
   7   2   2       52.28       46.97      5.83 o
   8   2   2       74.33       75.47      8.11 o
   9   2   2      116.65      105.13     17.61 o
  10   2   2        1.48        5.11      4.73 o
  11   2   2       70.21       67.80     15.72 o
 -11   3   2       94.43      128.12     24.29 o
 -10   3   2       25.90       23.26     11.38 o
  -9   3   2      513.30      473.13     39.02 o
  -8   3   2      201.25      203.48     13.40 o
  -7   3   2      221.95      227.60     13.30 o
  -6   3   2        6.82        3.68      2.59 o
  -5   3   2      247.92      199.02     17.49 o
  -4   3   2     1651.45     1608.66     18.01 o
  -3   3   2        7.52       14.88      5.47 o
  -2   3   2      833.12      765.40     21.26 o
  -1   3   2     4989.24     5058.50     70.68 o
   0   3   2       45.38       38.04      5.51 o
   1   3   2      840.01      729.84     16.37 o
   2   3   2     1240.43     1233.28     20.48 o
   3   3   2       15.49       10.59      2.41 o
   4   3   2       13.56        5.37      2.63 o
   5   3   2      414.63      399.21     10.48 o
   6   3   2      209.30      187.64      8.73 o
   7   3   2      114.05      137.19      8.63 o
   8   3   2      456.95      460.14     36.17 o
   9   3   2       76.38       76.89     16.39 o
  10   3   2      660.47      653.01     47.58 o
  11   3   2      801.74      836.09     57.09 o
 -10   4   2        1.23       16.15     10.29 o
  -9   4   2      291.15      388.52     37.29 o
  -8   4   2      137.62      156.28     22.65 o
  -7   4   2       61.94       34.79     10.95 o
  -6   4   2      106.22      104.33      7.91 o
  -5   4   2        1.78        0.63      1.07 o
  -4   4   2      419.22      385.94     15.13 o
  -3   4   2      175.47      153.58     16.60 o
  -2   4   2      202.99      265.03     20.16 o
  -1   4   2      894.08      823.14     32.48 o
   0   4   2     2037.25     2200.24     34.89 o
   1   4   2        8.81       23.69      4.06 o
   2   4   2       56.04       47.55      4.80 o
   3   4   2        0.20       -0.22      0.87 o
   4   4   2       32.02       24.74      7.96 o
   5   4   2      129.36      127.40      4.84 o
   6   4   2     1767.67     1872.28     69.78 o
   7   4   2      666.48      595.76     41.73 o
   8   4   2       48.39       38.42     11.96 o
   9   4   2       84.38       66.92     15.88 o
  10   4   2        2.67       -0.63      4.90 o
  -9   5   2       18.70       18.10     10.10 o
  -8   5   2       20.37       33.54     11.94 o
  -7   5   2      173.94      182.70     24.24 o
  -6   5   2      125.89      122.09     19.67 o
  -5   5   2      858.41      829.37     16.97 o
  -4   5   2        2.96        1.04      3.16 o
  -3   5   2        8.68       14.34      6.62 o
  -2   5   2       56.55       61.28      6.73 o
  -1   5   2       13.05        8.60      2.43 o
   0   5   2        0.93        2.20      1.95 o
   1   5   2       53.11       74.18      7.35 o
   2   5   2      242.88      265.99     12.93 o
   3   5   2       25.29       18.45      9.70 o
   4   5   2     2761.67     2691.35     25.61 o
   5   5   2      140.24      120.24     20.81 o
   6   5   2        1.07        0.03      6.35 o
   7   5   2       67.93       49.24     13.49 o
   8   5   2      139.89      186.36     26.30 o
   9   5   2        1.46       -1.47      5.90 o
  -8   6   2        2.30        2.57     12.65 o
  -7   6   2        1.35       18.17     12.48 o
  -6   6   2      136.47      113.63     19.97 o
  -5   6   2      444.73      432.66     36.65 o
  -4   6   2       67.44       70.32      7.45 o
  -3   6   2      891.22      875.50     26.72 o
  -2   6   2      127.14      124.43     10.51 o
  -1   6   2        9.72        8.46      3.39 o
   0   6   2      333.25      347.24     17.69 o
   1   6   2        4.41        3.26      2.18 o
   2   6   2      378.59      410.33     18.17 o
   3   6   2      149.12      141.00     13.75 o
   4   6   2       30.18       16.21      7.27 o
   5   6   2       35.59       52.18      9.37 o
   6   6   2      110.85      101.97     19.28 o
   7   6   2        2.45       21.78     10.59 o
   8   6   2       84.05       68.23     17.74 o
  -7   7   2       58.33       75.24     18.51 o
  -6   7   2        0.00       -3.39      6.64 o
  -5   7   2       25.55       18.56      9.48 o
  -4   7   2      108.80      105.07     19.02 o
  -3   7   2      115.03      138.42     20.59 o
  -2   7   2      467.68      477.86     33.92 o
  -1   7   2      211.01      205.23     14.91 o
   0   7   2       96.45       97.39     11.25 o
   1   7   2        1.77        0.55      3.14 o
   2   7   2      766.61      804.21     47.32 o
   3   7   2       28.83       25.81     10.11 o
   4   7   2      471.13      435.60     38.17 o
   5   7   2       38.99       61.36     17.15 o
   6   7   2       18.77       25.84     12.82 o
  -4   8   2        0.45       -7.98      7.98 o
  -3   8   2       56.50       47.22     13.40 o
  -2   8   2        1.89        5.12      5.49 o
  -1   8   2       23.44       36.96     10.63 o
   0   8   2      181.35      211.57     23.63 o
   1   8   2        2.59       -2.89      5.36 o
   2   8   2       16.55        9.84      8.34 o
   3   8   2        0.31       -2.78      5.16 o
   4   8   2      128.10      104.62     20.55 o
 -12   1   3       85.35       75.03     17.47 o
 -11   1   3      131.33      110.20     19.23 o
 -10   1   3       99.50      104.17     11.97 o
  -9   1   3       19.97       18.62      2.60 o
  -8   1   3      544.28      458.61      9.31 o
  -7   1   3      609.19      650.38     12.98 o
  -6   1   3      357.99      407.21      8.94 o
  -5   1   3      173.66      177.99      7.32 o
  -4   1   3     1286.65     1334.90     20.57 o
  -3   1   3     1180.10     1197.53     12.70 o
  -2   1   3     2681.77     2478.12     15.51 o
  -1   1   3      184.80      220.92      5.09 o
   0   1   3     6864.41     6474.84     30.04 o
   1   1   3     5905.12     6225.33     45.58 o
   2   1   3     2511.79     2542.77     40.64 o
   3   1   3      480.87      476.57      6.45 o
   4   1   3      250.93      276.87      6.11 o
   5   1   3     3324.24     3395.14     23.83 o
   6   1   3      852.57      893.78     12.98 o
   7   1   3        5.02        5.10      1.61 o
   8   1   3        2.73        3.68      1.53 o
   9   1   3      157.95      143.58     10.03 o
  10   1   3        2.33        5.73      5.26 o
  11   1   3        4.42        6.71      3.91 o
  12   1   3       64.28       74.36     15.42 o
 -11   2   3        4.42       12.03     11.02 o
 -10   2   3      129.26      105.15     19.20 o
  -9   2   3      253.10      252.61     27.00 o
  -8   2   3      344.68      413.12     20.25 o
  -7   2   3      274.24      270.86     21.46 o
  -6   2   3       57.34       43.36      5.76 o
  -5   2   3        5.23        5.38      2.21 o
  -4   2   3     6840.17     7069.42     58.72 o
  -3   2   3      876.21      845.65     14.22 o
  -2   2   3      165.37      165.06      7.25 o
  -1   2   3       90.91       97.09      5.97 o
   0   2   3       43.71       59.20      3.87 o
   1   2   3     4687.31     4616.75     36.08 o
   2   2   3      704.00      635.10     24.80 o
   3   2   3    10629.82    11048.06     55.09 o
   4   2   3      283.86      387.79      9.88 o
   5   2   3     2112.38     2110.04     28.78 o
   6   2   3      602.96      620.89     20.54 o
   7   2   3      146.04      158.75      8.03 o
   8   2   3      672.42      639.15     42.82 o
   9   2   3       19.16       23.41      8.87 o
  10   2   3      147.02      123.85     19.56 o
  11   2   3      259.50      315.27     33.31 o
 -11   3   3      429.85      488.25     43.79 o
 -10   3   3      246.86      230.37     28.72 o
  -9   3   3        3.48       -3.02      5.85 o
  -8   3   3       83.33       75.91      8.54 o
  -7   3   3       91.22       98.16      9.08 o
  -6   3   3      876.92      818.40     23.69 o
  -5   3   3        0.12       -1.69      1.69 o
  -4   3   3     2647.23     2680.28     24.69 o
  -3   3   3      828.35      791.47     18.46 o
  -2   3   3      842.88      935.29     23.65 o
  -1   3   3       79.12       89.88      6.70 o
   0   3   3      956.93      955.93     27.21 o
   1   3   3      374.94      315.15     10.72 o
   2   3   3      828.42      813.95     14.48 o
   3   3   3     2621.30     2693.94     62.93 o
   4   3   3     2472.74     2712.90     77.94 o
   5   3   3      356.61      343.00     25.87 o
   6   3   3      153.24      118.21     16.39 o
   7   3   3       15.08       12.06      6.57 o
   8   3   3      113.29      119.26     18.90 o
   9   3   3       61.15       37.20     11.81 o
  10   3   3      120.51      140.22     24.25 o
  11   3   3       40.37       91.02     20.22 o
 -10   4   3      377.78      447.06     42.03 o
  -9   4   3        0.50       13.43     11.96 o
  -8   4   3       64.51       49.16     12.34 o
  -7   4   3        0.91        3.82      4.98 o
  -6   4   3        0.14       -1.49      3.81 o
  -5   4   3       22.94       21.03      2.45 o
  -4   4   3       20.15       18.50      3.20 o
  -3   4   3        5.09        7.87      4.87 o
  -2   4   3      317.84      332.76     22.58 o
  -1   4   3      733.86      690.22     29.79 o
   0   4   3      863.82      966.45     23.23 o
   1   4   3      131.24      102.75      8.89 o
   2   4   3      297.85      304.86     11.55 o
   3   4   3      134.88      136.36      6.17 o
   4   4   3        1.49        0.84      1.69 o
   5   4   3      543.43      533.47     14.23 o
   6   4   3        6.27       20.91      8.93 o
   7   4   3      615.82      559.11     40.27 o
   8   4   3      285.42      278.03     29.64 o
   9   4   3       19.03       10.77      7.30 o
  10   4   3        4.78       20.07     12.79 o
  -9   5   3        0.06       -0.20      5.59 o
  -8   5   3       54.04       66.65     16.46 o
  -7   5   3      269.67      249.42     28.90 o
  -6   5   3      397.28      394.82     34.26 o
  -5   5   3     2038.01     1919.88     26.06 o
  -4   5   3       96.88      101.39      8.75 o
  -3   5   3      749.17      690.62     38.22 o
  -2   5   3      381.84      352.54     25.35 o
  -1   5   3       12.48       17.55      3.71 o
   0   5   3        7.62        5.43      2.51 o
   1   5   3        0.66        1.43      3.50 o
   2   5   3       51.31       53.82      5.90 o
   3   5   3      135.49      131.63      7.84 o
   4   5   3     1053.90     1005.08     50.19 o
   5   5   3      694.91      723.10     21.52 o
   6   5   3      172.98      218.22     26.01 o
   7   5   3      145.94      178.75     24.67 o
   8   5   3       12.84        5.17      6.33 o
   9   5   3        0.39        7.71      6.82 o
  -8   6   3      476.06      560.12     47.97 o
  -7   6   3      191.35      216.63     28.96 o
  -6   6   3        1.64        1.19      4.80 o
  -5   6   3       18.66        4.38      5.91 o
  -4   6   3     3090.76     3219.88    107.07 o
  -3   6   3      642.82      621.69     23.12 o
  -2   6   3      872.06      828.36     34.51 o
  -1   6   3      145.57      137.22     20.09 o
   0   6   3        0.16       12.92      3.87 o
   1   6   3      284.92      300.90     16.16 o
   2   6   3      330.90      351.23     16.54 o
   3   6   3      981.77     1001.88     32.31 o
   4   6   3        0.10       -3.17      6.60 o
   5   6   3     3040.71     3098.20     99.44 o
   6   6   3       15.53        6.13      6.73 o
   7   6   3      488.79      484.29     42.79 o
   8   6   3       34.50       24.57     11.31 o
  -6   7   3      211.41      216.82     29.10 o
  -5   7   3        0.04       -7.59      7.59 o
  -4   7   3      548.01      472.97     39.04 o
  -3   7   3      206.82      199.47     24.03 o
  -2   7   3      601.85      616.43     25.61 o
  -1   7   3      105.84      115.26     11.29 o
   0   7   3      466.09      471.97     22.69 o
   1   7   3      271.98      269.63     16.69 o
   2   7   3       87.85       87.91     16.36 o
   3   7   3      226.36      243.74     27.10 o
   4   7   3       17.75       17.17      7.17 o
   5   7   3      743.43      693.51     50.48 o
   6   7   3      180.43      216.76     29.36 o
  -4   8   3      189.03      206.56     27.88 o
  -3   8   3        1.20       -3.08      4.91 o
  -2   8   3      180.32      182.18     23.24 o
  -1   8   3      105.17      118.68     17.78 o
   0   8   3        5.03        6.96      5.66 o
   1   8   3      256.04      262.91     27.79 o
   2   8   3      215.75      213.55     26.66 o
   3   8   3        3.31       -1.54      4.89 o
   4   8   3      344.80      380.04     38.26 o
 -12   0   4      170.61      181.27     24.83 o
 -11   0   4       21.19       22.64      9.54 o
 -10   0   4      893.34      856.92     27.69 o
  -9   0   4      154.72      151.62     19.13 o
  -8   0   4     1098.25     1060.30     46.59 o
  -7   0   4       13.36        9.53      3.39 o
  -6   0   4     2153.07     2147.98     40.31 o
  -5   0   4      686.43      612.06     19.56 o
  -4   0   4      305.47      243.86     11.19 o
  -3   0   4     4194.93     4229.35     59.58 o
  -2   0   4       70.88       62.49      4.03 o
  -1   0   4     5957.26     5648.82     45.12 o
   0   0   4      359.27      267.16      9.38 o
   1   0   4     4194.66     4115.15     38.81 o
   2   0   4    34767.18    32242.21     85.05 o
   3   0   4     6425.66     6492.84     46.68 o
   4   0   4     3761.95     3690.22     37.30 o
   5   0   4     1042.62      925.19     20.70 o
   6   0   4     3911.67     4036.31     47.59 o
   7   0   4     1552.62     1587.63     31.91 o
   8   0   4       30.84       20.69      6.97 o
   9   0   4       20.80       20.46      6.74 o
  10   0   4        3.59        1.92      3.85 o
  11   0   4      145.46      122.75     18.68 o
  12   0   4      569.11      587.09     42.20 o
 -12   1   4       42.64       68.32     15.60 o
 -11   1   4       30.98       29.11     11.58 o
 -10   1   4       19.64       11.54      8.36 o
  -9   1   4        0.01        0.63      2.54 o
  -8   1   4     1124.75     1101.38     18.26 o
  -7   1   4      276.92      267.89      8.63 o
  -6   1   4       34.96       42.00      2.98 o
  -5   1   4        5.22        4.77      1.04 o
  -4   1   4      130.17      186.30      6.11 o
  -3   1   4     1561.16     1538.72     16.29 o
  -2   1   4      360.95      364.07      6.84 o
  -1   1   4     5162.23     5115.96     26.97 o
   0   1   4     4346.13     4154.21     25.73 o
   1   1   4      723.07      689.89     16.79 o
   2   1   4    18151.60    17988.18    224.52 o
   3   1   4     1076.32     1182.28     11.09 o
   4   1   4     4679.71     4844.27     52.37 o
   5   1   4       59.21       38.90      3.20 o
   6   1   4      156.19      175.17      8.86 o
   7   1   4       57.32       64.47      4.78 o
   8   1   4      601.43      615.55     13.93 o
   9   1   4      750.49      777.71     28.39 o
  10   1   4      604.09      594.15     26.50 o
  11   1   4       59.83       62.90     10.09 o
  12   1   4        0.13      -10.86     10.86 o
 -11   2   4      256.40      276.85     32.15 o
 -10   2   4      133.12      106.11     19.15 o
  -9   2   4      299.80      340.58     31.84 o
  -8   2   4     3958.68     3756.80     61.60 o
  -7   2   4        2.87        3.08      2.30 o
  -6   2   4      456.57      433.36     17.99 o
  -5   2   4      526.96      500.20     24.41 o
  -4   2   4      656.81      694.79     19.25 o
  -3   2   4     2047.89     1964.02     49.14 o
  -2   2   4      122.53      130.84      5.70 o
  -1   2   4      879.54      936.22     25.74 o
   0   2   4       25.33       48.75      3.56 o
   1   2   4     2241.49     2237.09     24.97 o
   2   2   4      589.76      486.39     13.05 o
   3   2   4     1328.51     1654.37     22.72 o
   4   2   4      439.65      459.73     10.56 o
   5   2   4       90.11       85.08      5.99 o
   6   2   4      791.23      748.93     20.23 o
   7   2   4       47.01       41.14      5.39 o
   8   2   4       77.65       70.22      7.80 o
   9   2   4       12.77       13.53      3.99 o
  10   2   4        7.97        7.80      8.45 o
  11   2   4       81.38       91.76     19.29 o
 -11   3   4        1.03       -5.25      7.50 o
 -10   3   4      114.13      124.21     21.36 o
  -9   3   4       12.34        7.31      4.24 o
  -8   3   4       48.38       46.97      7.02 o
  -7   3   4        9.50        4.43      2.76 o
  -6   3   4      105.26       94.58      8.44 o
  -5   3   4      296.59      276.20     13.32 o
  -4   3   4     4322.68     4482.01     36.08 o
  -3   3   4      587.56      550.87     15.66 o
  -2   3   4       41.17       41.42      5.17 o
  -1   3   4     1024.00      989.13     22.04 o
   0   3   4      752.01      737.47     23.81 o
   1   3   4     2281.65     2406.40     35.51 o
   2   3   4     4924.32     4974.50     33.67 o
   3   3   4      111.36      131.59      8.19 o
   4   3   4      508.70      567.38     14.93 o
   5   3   4      145.83      141.57     16.84 o
   6   3   4       75.24       82.16     13.60 o
   7   3   4       26.47       30.99     10.29 o
   8   3   4      164.81      128.84     19.38 o
   9   3   4      799.33      719.78     47.58 o
  10   3   4      357.60      352.47     35.24 o
  11   3   4      438.24      516.54     44.80 o
 -10   4   4       74.29       67.64     17.62 o
  -9   4   4      277.26      253.33     30.46 o
  -8   4   4      366.62      347.87     33.43 o
  -7   4   4      408.02      433.59     35.38 o
  -6   4   4     1154.88     1127.91     28.54 o
  -5   4   4      434.04      410.09     12.89 o
  -4   4   4      538.37      517.18     16.92 o
  -3   4   4       12.27       19.27      3.40 o
  -2   4   4       65.28       64.96     10.08 o
  -1   4   4      482.95      490.24     24.95 o
   0   4   4      291.37      306.96     17.85 o
   1   4   4      270.76      239.98     11.08 o
   2   4   4      616.44      625.98     16.18 o
   3   4   4     2728.10     2855.36     72.88 o
   4   4   4      479.46      496.76     17.43 o
   5   4   4      618.60      597.16     15.91 o
   6   4   4      513.47      486.51     35.74 o
   7   4   4      140.98      145.87     21.07 o
   8   4   4        0.05       11.97      7.72 o
   9   4   4      149.44      180.00     25.69 o
  10   4   4      242.68      219.58     29.68 o
  -9   5   4       34.54       38.79     14.35 o
  -8   5   4        0.72       -8.65      8.65 o
  -7   5   4       42.36       42.04     12.39 o
  -6   5   4      176.49      201.29     24.32 o
  -5   5   4      632.65      623.99     15.38 o
  -4   5   4        3.05        3.19      2.64 o
  -3   5   4      211.33       57.69    100.26 o
  -2   5   4        5.09        6.58      4.68 o
  -1   5   4      349.76      340.03     23.46 o
   0   5   4       12.53       19.35      4.07 o
   1   5   4      191.75      197.43     11.61 o
   2   5   4      200.78      208.68     11.06 o
   3   5   4      379.36      390.50     21.17 o
   4   5   4     1120.52     1047.29     51.46 o
   5   5   4      522.02      537.74     42.96 o
   6   5   4      150.22      130.37     21.77 o
   7   5   4       43.41       68.11     16.02 o
   8   5   4      210.40      217.95     28.57 o
   9   5   4        0.03       -7.86      7.86 o
  -8   6   4       26.17       35.73     15.28 o
  -7   6   4       12.61       21.18     10.71 o
  -6   6   4        3.84        6.60      6.65 o
  -5   6   4      208.08      196.48     24.54 o
  -4   6   4       50.65       69.64      8.27 o
  -3   6   4      435.42      470.80     19.02 o
  -2   6   4        8.19       10.73      4.01 o
  -1   6   4       20.74       20.01      4.71 o
   0   6   4      229.74      207.84     13.68 o
   1   6   4      185.60      194.84     23.66 o
   2   6   4       31.96       20.51      4.46 o
   3   6   4      286.62      298.05     12.70 o
   4   6   4       55.07       63.94     14.15 o
   5   6   4      228.98      201.34     27.34 o
   6   6   4      107.57      111.87     20.56 o
   7   6   4       37.24       43.01     15.17 o
   8   6   4       13.39       15.85      9.45 o
  -6   7   4      221.82      246.71     31.27 o
  -5   7   4      140.18      168.83     24.48 o
  -4   7   4      228.49      193.58     24.69 o
  -3   7   4      322.79      303.94     29.70 o
  -2   7   4       17.55       15.11      4.63 o
  -1   7   4       42.10       51.29      7.71 o
   0   7   4      237.43      230.52     15.85 o
   1   7   4       76.40       64.90      8.18 o
   2   7   4       38.19       28.56      9.81 o
   3   7   4       56.74       51.60     13.00 o
   4   7   4        1.66        5.40      5.76 o
   5   7   4      261.93      266.81     32.42 o
   6   7   4      167.60      131.37     23.37 o
  -4   8   4       39.41       21.75     10.17 o
  -3   8   4       10.59       13.93      7.03 o
  -2   8   4       11.20        2.03      5.59 o
  -1   8   4       24.26        5.23      5.26 o
   0   8   4       38.03       57.19     13.09 o
   1   8   4        4.95        2.13      4.77 o
   2   8   4        0.63       -5.75      5.75 o
   3   8   4       28.46       20.86      8.17 o
   4   8   4      221.16      217.14     29.66 o
 -12   1   5       79.89       79.57     18.85 o
 -11   1   5       72.63       84.59     17.35 o
 -10   1   5      243.81      215.09     25.66 o
  -9   1   5     1388.16     1349.56     22.93 o
  -8   1   5      194.26      171.25      8.24 o
  -7   1   5        5.35        2.96      1.69 o
  -6   1   5      116.35      119.21      5.22 o
  -5   1   5      571.10      594.47     11.68 o
  -4   1   5     2009.31     2097.62     22.04 o
  -3   1   5       84.03       98.30      3.67 o
  -2   1   5      987.72      884.30     11.67 o
  -1   1   5     2437.24     2548.72     41.63 o
   0   1   5     1571.84     1785.17     14.65 o
   1   1   5    16668.47    16363.21     63.02 o
   2   1   5    14323.41    14760.49    134.77 o
   3   1   5     4134.50     4063.83     29.45 o
   4   1   5       58.17       98.31      4.74 o
   5   1   5        0.90        0.33      1.06 o
   6   1   5      123.34      114.39      6.11 o
   7   1   5      191.45      171.16      7.08 o
   8   1   5       59.74       58.59      4.47 o
   9   1   5       26.08       37.81      6.45 o
  10   1   5       52.30       48.11      8.88 o
  11   1   5       90.65       80.44     10.71 o
  12   1   5        0.01       -2.14      5.44 o
 -11   2   5        0.83        4.97     10.04 o
 -10   2   5       94.06      110.38     19.45 o
  -9   2   5       21.02       35.15     11.17 o
  -8   2   5      135.44      161.64     13.23 o
  -7   2   5      704.62      694.14     24.98 o
  -6   2   5      173.42      199.12     12.51 o
  -5   2   5      110.92      113.70      9.66 o
  -4   2   5      881.04      947.55     20.33 o
  -3   2   5     1722.89     1770.01     24.81 o
  -2   2   5      590.75      606.70     12.73 o
  -1   2   5     1494.95     1440.43     18.77 o
   0   2   5      595.71      572.90     12.41 o
   1   2   5      284.23      302.05      6.77 o
   2   2   5       45.44       31.90      4.57 o
   3   2   5      359.66      413.37     12.01 o
   4   2   5     1149.04     1410.10     20.85 o
   5   2   5       49.96       59.93      4.68 o
   6   2   5        1.30        4.56      2.36 o
   7   2   5       24.03       20.31      3.74 o
   8   2   5        0.42        4.68      2.88 o
   9   2   5        8.70        8.28      3.03 o
  10   2   5       34.31       29.51     10.05 o
  11   2   5      262.50      308.00     33.14 o
 -11   3   5      277.94      256.58     32.66 o
 -10   3   5      190.36      166.24     24.75 o
  -9   3   5       47.52       55.92     13.92 o
  -8   3   5       11.65       15.38      4.49 o
  -7   3   5      700.67      714.59     25.04 o
  -6   3   5       76.55       65.21      7.34 o
  -5   3   5      105.56       82.31     10.02 o
  -4   3   5     1332.07     1452.08     30.50 o
  -3   3   5      108.71       86.87      8.07 o
  -2   3   5       35.51       36.98      3.66 o
  -1   3   5      186.31      214.52     10.78 o
   0   3   5      677.29      801.63     17.25 o
   1   3   5       10.86       21.23      3.34 o
   2   3   5     1326.90     1406.59     58.20 o
   3   3   5      114.32      125.82      8.17 o
   4   3   5        4.54        5.97      1.95 o
   5   3   5      519.26      543.26     26.92 o
   6   3   5      784.45      801.94     42.42 o
   7   3   5      666.65      600.67     39.33 o
   8   3   5       86.09       72.99     14.89 o
   9   3   5      177.38      247.26     28.38 o
  10   3   5        0.29        8.78      7.73 o
  11   3   5       36.15       28.84     16.55 o
 -10   4   5       38.39       59.01     16.41 o
  -9   4   5       35.88       40.22     13.53 o
  -8   4   5      147.11      168.23     24.10 o
  -7   4   5      287.34      345.73     31.73 o
  -6   4   5       56.55       70.78      7.63 o
  -5   4   5      147.16      161.58      7.02 o
  -4   4   5       65.64       52.45      6.63 o
  -3   4   5     1494.98     1458.84     26.10 o
  -2   4   5       40.31       50.68      8.92 o
  -1   4   5      286.42      221.10     16.89 o
   0   4   5      282.41      324.49     18.59 o
   1   4   5     3903.20     3878.90     55.97 o
   2   4   5      691.89      675.53     16.20 o
   3   4   5       77.36       75.79     12.40 o
   4   4   5     2684.92     2630.75     40.68 o
   5   4   5       95.18       88.66      8.15 o
   6   4   5      364.10      369.86     31.84 o
   7   4   5      419.27      446.03     36.55 o
   8   4   5      797.18      834.16     52.11 o
   9   4   5       86.58       82.24     17.74 o
  10   4   5       77.36       81.19     19.90 o
  -9   5   5      414.80      463.62     43.37 o
  -8   5   5       16.60       11.85      8.09 o
  -7   5   5        0.71       -1.09      7.50 o
  -6   5   5      266.01      306.73     30.34 o
  -5   5   5      635.45      591.31     22.34 o
  -4   5   5     2680.93     2453.78     77.10 o
  -3   5   5     1146.63      331.44    563.96 o
  -2   5   5      240.11      244.19     21.26 o
  -1   5   5      148.18      126.16     14.22 o
   0   5   5      766.67      780.73     23.91 o
   1   5   5      249.07      274.15     13.76 o
   2   5   5      104.00       84.60      7.03 o
   3   5   5      119.74      123.81     11.87 o
   4   5   5     1105.43     1094.23     30.44 o
   5   5   5       41.20       41.69      6.82 o
   6   5   5      914.69      871.33     52.28 o
   7   5   5        2.29        3.72      8.93 o
   8   5   5      126.48      148.67     23.77 o
   9   5   5      298.55      337.61     37.39 o
  -8   6   5      391.73      411.10     41.50 o
  -7   6   5       48.08       75.86     17.43 o
  -6   6   5      154.47      140.52     21.94 o
  -5   6   5      232.32      253.19     27.99 o
  -4   6   5     2060.78     2080.19     75.73 o
  -3   6   5      487.40      459.74     41.85 o
  -2   6   5       48.12       44.51      6.57 o
  -1   6   5       61.45       58.81      7.41 o
   0   6   5       64.05       50.16     17.15 o
   1   6   5      492.66      497.29     20.64 o
   2   6   5     1153.45     1179.31     48.34 o
   3   6   5        8.93       10.36      2.52 o
   4   6   5       56.62       52.53      7.71 o
   5   6   5      108.81       99.71     18.68 o
   6   6   5      172.68      260.34     30.73 o
   7   6   5       37.95       57.95     15.90 o
   8   6   5        9.88        7.07      7.91 o
  -6   7   5      207.49      240.78     30.84 o
  -5   7   5      100.46       96.41     18.94 o
  -4   7   5      344.87      340.24     32.75 o
  -3   7   5        2.00        0.79      2.77 o
  -2   7   5      135.44      138.90     16.44 o
  -1   7   5      221.45      222.49     23.13 o
   0   7   5      591.42      575.71     45.75 o
   1   7   5       96.39      100.24     10.22 o
   2   7   5       17.09       11.65      5.86 o
   3   7   5        9.49        7.23      5.34 o
   4   7   5      248.48      215.26     27.47 o
   5   7   5      123.92      147.28     24.16 o
   6   7   5       46.78       70.78     18.27 o
  -4   8   5       70.83       62.83     14.65 o
  -3   8   5      586.03      562.08     42.84 o
  -2   8   5      325.23      289.23     30.25 o
  -1   8   5      171.13      206.77     23.55 o
   0   8   5        0.84        0.56      5.55 o
   1   8   5      138.34      127.95     19.76 o
   2   8   5      115.13      130.39     21.16 o
   3   8   5       13.23       27.32     10.20 o
 -12   0   6      944.14     1042.55     59.76 o
 -11   0   6        0.53        0.72      4.90 o
 -10   0   6      319.79      389.93     19.02 o
  -9   0   6      300.56      308.84     16.30 o
  -8   0   6     5475.23     5496.56     65.31 o
  -7   0   6      274.01      296.40     16.58 o
  -6   0   6       31.27       30.72      5.25 o
  -5   0   6      115.93       67.42      6.72 o
  -4   0   6       33.09       16.28      3.15 o
  -3   0   6    16895.86    17383.21     68.99 o
  -2   0   6      132.18      143.42      9.27 o
  -1   0   6    21222.30    20816.16    104.66 o
   0   0   6     3772.96     3579.82     41.71 o
   1   0   6     6768.17     6401.77     57.78 o
   2   0   6     5557.53     5732.59     47.01 o
   3   0   6        0.48        1.12      0.99 o
   4   0   6      834.29      969.92     20.03 o
   5   0   6      144.61      111.40      7.49 o
   6   0   6      387.39      328.47     14.05 o
   7   0   6     5704.30     5590.30     63.09 o
   8   0   6     2014.98     1921.54     38.28 o
   9   0   6       91.65      125.22     16.84 o
  10   0   6      492.61      482.88     34.34 o
  11   0   6       99.86       93.27     16.56 o
  12   0   6     1235.98     1183.88     59.04 o
 -12   1   6      243.69      304.45     33.94 o
 -11   1   6       76.56       79.43     16.44 o
 -10   1   6      447.36      480.16     38.15 o
  -9   1   6       35.88       29.00      4.19 o
  -8   1   6      770.58      799.68     20.54 o
  -7   1   6      531.31      562.39     14.61 o
  -6   1   6     1770.13     1793.20     22.65 o
  -5   1   6       31.37       25.42      2.57 o
  -4   1   6      162.11      232.65      7.86 o
  -3   1   6     1190.55     1187.09     16.62 o
  -2   1   6      562.80      578.70     10.36 o
  -1   1   6      224.39      240.93      6.68 o
   0   1   6      152.16      156.38      5.37 o
   1   1   6    44499.05    42427.55    722.85 o
   2   1   6    15652.71    15621.19     63.58 o
   3   1   6     2570.08     2650.89     22.10 o
   4   1   6      148.15      133.53      4.35 o
   5   1   6      183.26      182.61      6.45 o
   6   1   6      173.12      169.30      6.78 o
   7   1   6      139.57      142.58      6.73 o
   8   1   6        2.03        0.54      1.13 o
   9   1   6       30.27       28.27      5.73 o
  10   1   6      610.36      602.04     26.49 o
  11   1   6      208.30      213.88     16.82 o
  12   1   6       56.55       61.59     15.30 o
 -11   2   6      194.52      170.53     25.17 o
 -10   2   6      822.00      738.85     49.13 o
  -9   2   6     1850.79     1779.73     72.41 o
  -8   2   6      399.89      406.81     25.10 o
  -7   2   6      431.81      411.27     19.61 o
  -6   2   6      931.46      894.16     40.08 o
  -5   2   6      921.54      916.21     25.12 o
  -4   2   6       55.19       71.57      5.05 o
  -3   2   6      828.79      715.06     16.17 o
  -2   2   6       23.87       18.89      2.38 o
  -1   2   6      143.45      172.62      6.66 o
   0   2   6      530.55      491.48     10.22 o
   1   2   6     1311.99     1410.65     28.51 o
   2   2   6        0.97        3.14      2.06 o
   3   2   6     2384.44     2184.98     29.15 o
   4   2   6      418.76      386.40     13.81 o
   5   2   6      246.69      276.86     26.28 o
   6   2   6     1486.36     1409.97     26.59 o
   7   2   6      805.12      836.21     23.24 o
   8   2   6      145.82      182.40     12.00 o
   9   2   6       38.61       43.07      6.61 o
  10   2   6        0.02        0.10      7.80 o
  11   2   6       61.81       58.22     16.54 o
 -11   3   6        3.80       10.26      8.27 o
 -10   3   6      108.77       99.74     19.30 o
  -9   3   6      263.23      226.12     27.34 o
  -8   3   6       69.76       50.57      7.69 o
  -7   3   6      204.92      189.38     13.19 o
  -6   3   6      104.05       98.25      9.14 o
  -5   3   6       28.46       24.11      2.39 o
  -4   3   6     1807.77     1861.11     28.45 o
  -3   3   6      263.07      324.36     12.88 o
  -2   3   6      153.39      139.98     12.49 o
  -1   3   6      113.08       85.70      5.40 o
   0   3   6       11.73       21.63      3.06 o
   1   3   6     2249.70     2400.21     35.83 o
   2   3   6     1820.10     1771.17     19.79 o
   3   3   6      260.99      265.87     12.16 o
   4   3   6      276.86      290.75     11.86 o
   5   3   6     2348.30     2418.83     36.58 o
   6   3   6      356.58      358.84     28.80 o
   7   3   6      218.99      211.83     23.63 o
   8   3   6       49.49       60.31     13.66 o
   9   3   6       13.26       34.52     12.25 o
  10   3   6      229.79      267.97     31.39 o
  11   3   6       35.61       49.60     14.86 o
 -10   4   6       10.56        4.47      6.39 o
  -9   4   6       89.90      107.24     20.09 o
  -8   4   6      491.49      412.68     36.94 o
  -7   4   6      122.85      102.04     17.96 o
  -6   4   6       34.72       42.54      6.36 o
  -5   4   6       54.00       58.70      4.52 o
  -4   4   6      123.09      120.23      8.75 o
  -3   4   6      537.73      492.81     28.42 o
  -2   4   6      956.59      933.14     29.26 o
  -1   4   6       43.04       31.31      4.54 o
   0   4   6      282.64      352.05     19.22 o
   1   4   6      410.01      436.48     18.32 o
   2   4   6       56.48       53.13      4.51 o
   3   4   6      177.30      164.07     11.00 o
   4   4   6        1.17        3.00      6.33 o
   5   4   6      176.26      161.44      9.19 o
   6   4   6       25.06       14.29      7.37 o
   7   4   6      463.68      384.53     34.11 o
   8   4   6      474.88      427.53     37.59 o
   9   4   6       56.07       70.87     17.14 o
  10   4   6      197.05      198.30     28.85 o
  -9   5   6      238.08      310.04     35.67 o
  -8   5   6       10.52       39.57     13.19 o
  -7   5   6       46.52       37.77     12.05 o
  -6   5   6      387.90      384.81     34.12 o
  -5   5   6        9.69       14.99      3.68 o
  -4   5   6      348.97      328.70     16.25 o
  -3   5   6      102.26       48.28     43.03 o
  -2   5   6      762.22      722.13     36.46 o
  -1   5   6      392.71      416.96     25.79 o
   0   5   6        9.03       11.21      4.15 o
   1   5   6      131.00      143.28      9.78 o
   2   5   6        2.74        2.67      1.83 o
   3   5   6      659.03      687.33     40.29 o
   4   5   6      152.22      157.88     14.42 o
   5   5   6       31.03       23.10      4.49 o
   6   5   6      639.39      578.61     42.69 o
   7   5   6      233.87      287.97     31.81 o
   8   5   6       42.92       69.24     17.24 o
   9   5   6       34.79       68.76     18.45 o
  -8   6   6       93.48       96.15     20.31 o
  -7   6   6      131.31      135.50     22.64 o
  -6   6   6      287.72      293.40     31.88 o
  -5   6   6      139.67      152.12     21.70 o
  -4   6   6       10.13        5.94      7.32 o
  -3   6   6       26.31       46.11     11.47 o
  -2   6   6       55.18       76.38     13.08 o
  -1   6   6        0.21        2.20      3.58 o
   0   6   6       60.85       74.72      8.65 o
   1   6   6        0.07       -1.73      2.23 o
   2   6   6      144.07      146.40     21.24 o
   3   6   6        4.50       18.84      6.91 o
   4   6   6        8.90       12.48      4.30 o
   5   6   6        0.26        4.60      6.32 o
   6   6   6      114.96      153.43     24.78 o
   7   6   6        9.11       16.94      9.58 o
   8   6   6       33.86       13.67      8.32 o
  -6   7   6        4.87       36.86     13.35 o
  -5   7   6       56.97       82.86     18.16 o
  -4   7   6      475.45      422.38     36.95 o
  -3   7   6       31.71       38.58      6.82 o
  -2   7   6      173.23      177.43     24.86 o
  -1   7   6      243.94      237.49     16.58 o
   0   7   6      165.89      159.44     13.36 o
   1   7   6        2.30       -0.69      7.22 o
   2   7   6        7.92       -0.77      4.71 o
   3   7   6        3.33       -0.87      5.00 o
   4   7   6       68.43       57.13     14.91 o
   5   7   6      579.90      597.80     48.11 o
   6   7   6       18.24       16.24      9.73 o
  -3   8   6        6.86        8.21      8.25 o
  -2   8   6       86.13      106.07     18.49 o
   0   8   6      193.48      145.92     20.77 o
   1   8   6        2.46        4.62      5.57 o
   2   8   6       87.92       90.86     18.05 o
   3   8   6        2.50       -3.63      8.20 o
 -12   1   7       19.86       42.62     13.87 o
 -11   1   7       12.19       10.65      6.24 o
 -10   1   7        6.26        2.80      6.70 o
  -9   1   7      422.06      433.78     15.56 o
  -8   1   7     1335.07     1283.38     26.88 o
  -7   1   7      137.54      142.52      8.34 o
  -6   1   7       44.49       63.43      4.46 o
  -5   1   7      518.10      595.28     13.04 o
  -4   1   7      624.43      682.00     14.15 o
  -3   1   7      109.55      117.23      4.67 o
  -2   1   7      602.98      647.74     11.68 o
  -1   1   7       41.64       36.70      2.48 o
   0   1   7    16517.70    16933.50     71.29 o
   1   1   7       18.16        9.45      1.79 o
   2   1   7     1214.95     1361.89     39.29 o
   3   1   7     1663.42     1584.17     15.36 o
   4   1   7       97.88       87.67      3.73 o
   5   1   7      258.52      250.91      7.78 o
   6   1   7        5.93        4.08      1.25 o
   7   1   7     1744.72     1816.65     24.10 o
   8   1   7        7.43        5.42      1.66 o
   9   1   7      147.71      145.95     12.54 o
  10   1   7       10.21        5.05      4.16 o
  11   1   7       41.84       44.35     12.93 o
 -11   2   7      247.42      292.79     33.04 o
 -10   2   7       20.30       25.40     10.61 o
  -9   2   7      135.29      162.39     23.18 o
  -8   2   7       18.72       18.15      4.87 o
  -7   2   7      274.24      263.23     16.05 o
  -6   2   7      651.51      648.04     23.50 o
  -5   2   7     1004.52     1154.31     17.82 o
  -4   2   7      558.50      652.12     10.94 o
  -3   2   7       57.47       72.37      5.54 o
  -2   2   7      167.72      189.42      9.24 o
  -1   2   7      370.96      385.03     12.93 o
   0   2   7      327.41      330.07      8.66 o
   1   2   7      467.35      446.96     10.79 o
   2   2   7     1683.17     1572.79     34.40 o
   3   2   7       38.79       37.43      5.25 o
   4   2   7      213.63      196.06      5.29 o
   5   2   7      702.33      782.99     12.83 o
   6   2   7      101.45       89.79      6.77 o
   7   2   7      253.78      246.51     12.50 o
   8   2   7      159.71      170.92     11.63 o
   9   2   7        2.86        7.07      8.55 o
  10   2   7      353.04      403.13     35.63 o
  11   2   7       55.34       29.88     12.69 o
 -11   3   7       24.87       28.62     11.90 o
 -10   3   7      290.39      279.01     32.01 o
  -9   3   7       85.52       96.96     18.39 o
  -8   3   7     1162.04     1062.31     44.17 o
  -7   3   7      241.27      221.75     14.70 o
  -6   3   7      416.74      357.07     17.57 o
  -5   3   7       11.15        9.01      2.70 o
  -4   3   7        0.35        1.02      1.49 o
  -3   3   7      579.38      491.43     16.15 o
  -2   3   7        5.71        9.60      2.43 o
  -1   3   7      970.66     1127.38     19.85 o
   0   3   7      228.19      318.94     11.22 o
   1   3   7      125.65      101.55      5.20 o
   2   3   7      130.76      109.08     10.70 o
   3   3   7      178.74      235.58     11.64 o
   4   3   7      671.85      658.90     18.58 o
   5   3   7      919.99      982.34     20.62 o
   6   3   7     1150.73     1238.45     53.37 o
   7   3   7     1059.80     1000.01     50.85 o
   8   3   7      244.84      202.89     24.19 o
   9   3   7      293.67      259.23     29.05 o
  10   3   7       70.55       77.05     16.53 o
  11   3   7       29.73       23.71     10.07 o
 -10   4   7      143.16      150.12     25.27 o
  -9   4   7       16.06       24.38     11.21 o
  -8   4   7      382.71      394.88     35.76 o
  -7   4   7      254.82      276.06     28.68 o
  -6   4   7      597.18      624.18     23.53 o
  -5   4   7      863.73      833.73     22.31 o
  -4   4   7       16.85       21.47      3.78 o
  -3   4   7     1634.02     1510.99     29.30 o
  -2   4   7      259.52      292.61     22.31 o
  -1   4   7      681.87      606.78     20.74 o
   0   4   7      482.73      476.39     22.30 o
   1   4   7      595.77      524.48     20.23 o
   2   4   7      506.45      458.07     12.81 o
   3   4   7      139.34      134.05     10.15 o
   4   4   7      343.04      376.93     16.04 o
   5   4   7      349.14      358.47     14.42 o
   6   4   7      298.86      255.49      8.64 o
   7   4   7      322.73      322.24     31.40 o
   8   4   7        0.08        2.63      8.19 o
   9   4   7       77.85       61.92     16.52 o
  10   4   7      119.23      136.17     23.64 o
  -9   5   7       77.52       76.42     18.36 o
  -8   5   7      277.90      351.70     36.97 o
  -7   5   7      441.86      464.30     39.30 o
  -6   5   7        8.79        9.33      6.77 o
  -5   5   7        8.84        9.08      2.83 o
  -4   5   7      326.49      288.73     15.48 o
  -3   5   7     2755.58     2266.63    345.83 o
  -2   5   7      792.82      776.30     37.82 o
  -1   5   7       10.16        8.85      4.73 o
   0   5   7      969.42     1011.90     36.54 o
   1   5   7      378.35      363.37     15.64 o
   2   5   7      740.19      748.02     19.95 o
   3   5   7      214.55      215.08     22.66 o
   4   5   7      469.24      472.44     29.55 o
   5   5   7       80.88       92.41     23.49 o
   6   5   7       82.04      148.96     22.36 o
   7   5   7      373.96      376.57     36.85 o
   8   5   7      101.45       68.20     18.35 o
   9   5   7      413.47      456.43     43.68 o
  -8   6   7       81.29       93.43     20.65 o
  -7   6   7       12.00        8.98      8.41 o
  -6   6   7        2.87        4.35      5.23 o
  -5   6   7     1087.06     1043.19     56.49 o
  -4   6   7      479.03      479.83     36.24 o
  -3   6   7        4.50       -2.73      5.66 o
  -2   6   7     1052.15     1091.59     48.86 o
  -1   6   7     4622.99     4429.28     65.20 o
   0   6   7     1291.18     1293.38     55.94 o
   1   6   7       51.32       63.02      7.33 o
   2   6   7      346.87      380.58     16.10 o
   3   6   7       94.35      103.36     17.75 o
   4   6   7      263.24      289.39     18.07 o
   5   6   7       73.32       84.43     17.37 o
   6   6   7       70.03       75.49     17.21 o
   7   6   7      597.23      630.86     50.44 o
   8   6   7       21.92       25.95     11.98 o
  -6   7   7       56.39       50.39     15.41 o
  -5   7   7       60.17       55.31     15.15 o
  -4   7   7       30.16       10.57      7.42 o
  -3   7   7      306.00      293.96     18.40 o
  -2   7   7      113.24      137.74     12.91 o
  -1   7   7        0.02       -2.98      5.74 o
   0   7   7      352.84      366.40     20.14 o
   1   7   7      123.43      115.51     10.82 o
   2   7   7       49.29       50.34     12.93 o
   3   7   7      404.60      424.08     37.00 o
   4   7   7      264.20      265.18     30.98 o
   5   7   7      210.88      201.88     28.17 o
   6   7   7      262.26      361.43     39.20 o
  -3   8   7      168.37      174.06     24.09 o
  -2   8   7      256.99      261.36     28.12 o
  -1   8   7       24.30       15.04      7.51 o
   0   8   7       41.07       47.75     11.88 o
   1   8   7      126.81      156.03     22.66 o
   2   8   7       98.20      101.93     19.15 o
   3   8   7       99.81      107.67     19.95 o
 -11   0   8      369.90      371.86     34.37 o
 -10   0   8      233.12      226.00     14.78 o
  -9   0   8      479.86      490.44     21.35 o
  -8   0   8        1.04        1.01      2.18 o
  -7   0   8      250.86      253.27     13.85 o
  -6   0   8       89.37      107.85      9.66 o
  -5   0   8       19.89        8.03      2.36 o
  -4   0   8      331.81      359.49     14.66 o
  -3   0   8     4498.42     4848.08     62.86 o
  -2   0   8     6363.96     6196.68     72.39 o
  -1   0   8       11.29       11.69      3.07 o
   0   0   8     4918.79     4482.63     54.58 o
   1   0   8      294.64      299.89     14.51 o
   2   0   8       15.01       11.61      2.22 o
   3   0   8      335.32      383.99     12.61 o
   4   0   8      303.19      274.57     11.18 o
   5   0   8      452.15      479.66     16.07 o
   6   0   8     3081.68     3197.38     44.59 o
   7   0   8     4370.99     4246.52     55.09 o
   8   0   8      970.69      946.95     27.57 o
   9   0   8      222.31      201.59     20.78 o
  10   0   8        0.57       -4.10      4.69 o
  11   0   8      175.20      196.21     23.17 o
 -12   1   8        3.77       14.32      8.80 o
 -11   1   8        7.13       -2.76      5.85 o
 -10   1   8      341.49      346.69     20.76 o
  -9   1   8     1823.65     1830.29     33.15 o
  -8   1   8      852.51      860.54     48.86 o
  -7   1   8     1294.78     1286.93     23.73 o
  -6   1   8       66.82       52.33      4.14 o
  -5   1   8       14.03       10.36      1.96 o
  -4   1   8     3398.81     3493.77     33.60 o
  -3   1   8      737.81      828.11     12.96 o
  -2   1   8      116.87      105.01      5.04 o
  -1   1   8      838.97      801.54     12.08 o
   0   1   8     5514.19     5457.66     79.01 o
   1   1   8    12402.64    12517.75     89.19 o
   2   1   8     5822.85     5561.90     68.20 o
   3   1   8      126.41      114.48      7.53 o
   4   1   8     2766.97     2898.41     22.06 o
   5   1   8      782.22      787.82     14.10 o
   6   1   8       15.06       11.50      2.00 o
   7   1   8      211.95      190.62      8.02 o
   8   1   8       43.77       38.76      4.56 o
   9   1   8      609.33      577.36     24.52 o
  10   1   8       39.03       35.25      6.72 o
  11   1   8      276.81      286.28     30.15 o
 -11   2   8      441.72      473.78     42.77 o
 -10   2   8        0.02       -2.37      5.24 o
  -9   2   8      676.19      676.26     45.15 o
  -8   2   8      362.21      317.03     29.11 o
  -7   2   8      558.68      500.04     22.27 o
  -6   2   8     1254.17     1196.28     18.46 o
  -5   2   8      631.81      586.84     17.45 o
  -4   2   8      119.27      155.20      5.71 o
  -3   2   8     1350.86     1320.07     18.83 o
  -2   2   8     3310.74     3483.62     39.82 o
  -1   2   8      395.92      434.25     11.21 o
   0   2   8    10528.14    10411.78     50.22 o
   1   2   8      185.35      234.25      8.41 o
   2   2   8      925.66     1006.26     13.62 o
   3   2   8        7.50        7.22      2.72 o
   4   2   8      604.36      582.22     12.54 o
   5   2   8      354.41      416.87      7.94 o
   6   2   8      302.10      276.24      8.00 o
   7   2   8        7.59        6.55      2.50 o
   8   2   8       21.65       14.81      3.77 o
   9   2   8      938.45      893.84     28.19 o
  10   2   8      190.86      209.78     26.05 o
  11   2   8      136.35      100.16     18.95 o
 -11   3   8        6.07       18.13     11.63 o
 -10   3   8       32.42       56.39     15.21 o
  -9   3   8      218.71      178.35     24.54 o
  -8   3   8      165.14      132.31     20.32 o
  -7   3   8      731.57      685.56     26.35 o
  -6   3   8      439.08      396.99     18.89 o
  -5   3   8       82.28       80.54      5.26 o
  -4   3   8     1271.64     1190.14     21.90 o
  -3   3   8      872.72      926.90     24.46 o
  -2   3   8     3355.34     3427.38     41.51 o
  -1   3   8      128.99       87.41      5.62 o
   0   3   8      257.62      228.04      8.36 o
   1   3   8      627.17      671.47     13.70 o
   2   3   8      181.05      149.08     12.77 o
   3   3   8      208.53      221.95     52.17 o
   4   3   8      250.75      287.44     12.78 o
   5   3   8      160.38      153.88     15.13 o
   6   3   8       57.10       53.91      4.52 o
   7   3   8     1000.19      877.68     48.04 o
   8   3   8      321.82      385.35     33.57 o
   9   3   8        0.45       -1.49      7.02 o
  10   3   8       28.51       30.09     11.07 o
  11   3   8       10.61        9.19      7.55 o
 -10   4   8       33.11       14.54      9.06 o
  -9   4   8      123.64      157.02     24.57 o
  -8   4   8      121.61      136.03     21.67 o
  -7   4   8      116.83      100.56     17.41 o
  -6   4   8      217.17      231.08     14.69 o
  -5   4   8      775.17      783.19     17.81 o
  -4   4   8      163.13      146.11     10.10 o
  -3   4   8       11.30        6.75      2.50 o
  -2   4   8      785.53      637.44    128.80 o
  -1   4   8       11.45       13.37      4.15 o
   0   4   8        0.18       -1.24      3.56 o
   1   4   8      204.73      174.46     11.83 o
   2   4   8       16.46       16.49      2.80 o
   3   4   8     1117.12     1100.24     45.88 o
   4   4   8        5.75        4.79      3.12 o
   5   4   8     1957.78     1947.59     34.77 o
   6   4   8      921.46      887.81     18.98 o
   7   4   8      297.81      336.14     32.43 o
   8   4   8        1.76        4.94      6.73 o
   9   4   8        0.73       11.28      8.13 o
  10   4   8       24.41       26.96     14.20 o
  -9   5   8       39.94       54.40     15.52 o
  -8   5   8      396.64      457.23     41.03 o
  -7   5   8       97.43      116.30     20.34 o
  -6   5   8      584.15      590.42     42.55 o
  -5   5   8       28.77       27.20      4.67 o
  -4   5   8      431.09      291.55    109.27 o
  -3   5   8      216.99      209.80     21.18 o
  -2   5   8      158.04      160.94     12.15 o
  -1   5   8        0.67        1.59      2.61 o
   0   5   8       25.57       32.27      6.98 o
   1   5   8     1418.56     1518.93     39.26 o
   2   5   8      390.43      408.75     14.58 o
   3   5   8       12.17        8.58      3.79 o
   4   5   8       15.01        9.91      7.16 o
   5   5   8      272.54      261.68     14.55 o
   6   5   8       84.14       79.93     18.23 o
   7   5   8      270.36      298.38     33.86 o
   8   5   8      196.73      221.37     29.32 o
   9   5   8       47.18       52.02     19.60 o
  -8   6   8      187.20      277.70     33.81 o
  -7   6   8        2.50        5.27      8.38 o
  -6   6   8      542.80      529.13     42.68 o
  -5   6   8        2.25        3.64      5.37 o
  -4   6   8      354.06      320.22     30.05 o
  -3   6   8      377.45      427.32     32.61 o
  -2   6   8      477.60      493.60     33.42 o
  -1   6   8      105.59      120.31     15.68 o
   0   6   8        9.67       18.30      4.62 o
   1   6   8       54.86       60.47      7.18 o
   2   6   8      310.77      301.59     14.13 o
   3   6   8      211.30      217.74     16.26 o
   4   6   8      271.92      323.83     20.80 o
   5   6   8        1.98        3.56      5.93 o
   6   6   8       37.75       32.61     11.68 o
   7   6   8       82.11       73.55     17.32 o
   8   6   8       47.51       38.74     14.58 o
  -6   7   8       26.97       20.69      9.76 o
  -5   7   8        0.21        8.85      6.79 o
  -4   7   8        8.05        3.16      6.56 o
  -3   7   8       60.60       66.41      9.07 o
  -2   7   8       21.86       44.85      7.51 o
  -1   7   8      562.55      542.37     27.60 o
   0   7   8       30.55       24.51      5.90 o
   1   7   8        0.25        0.84      4.97 o
   2   7   8        0.05       -3.90      5.76 o
   3   7   8       85.06       93.82     13.04 o
   4   7   8       69.51       52.66     14.48 o
   5   7   8       13.06        5.04      7.16 o
   6   7   8       58.00       68.80     18.72 o
  -3   8   8       66.51       95.45     17.80 o
  -2   8   8       35.55       47.32     12.25 o
  -1   8   8       48.91       51.73     12.68 o
   0   8   8       17.11       25.92      9.26 o
   1   8   8        2.58        4.81      7.05 o
   2   8   8        2.04       20.11     11.21 o
   3   8   8       28.75       22.61     10.87 o
 -11   1   9      120.92      114.68     20.31 o
 -10   1   9       10.40       14.41      5.60 o
  -9   1   9      811.88      813.41     23.03 o
  -8   1   9      419.59      411.00     16.34 o
  -7   1   9      363.18      382.98     13.48 o
  -6   1   9      399.66      438.91     14.58 o
  -5   1   9      236.49      191.23     10.20 o
  -4   1   9      174.92      178.33     13.12 o
  -3   1   9      664.51      797.95     13.40 o
  -2   1   9      239.27      201.43      6.53 o
  -1   1   9      748.56      810.78     12.83 o
   0   1   9     4436.49     4608.40     54.64 o
   1   1   9     4356.16     4394.63     48.99 o
   2   1   9     2303.55     2218.61     50.85 o
   3   1   9     5838.08     5924.13     52.08 o
   4   1   9     1488.18     1433.01     18.31 o
   5   1   9     1713.91     1799.26     21.92 o
   6   1   9        7.90        8.68      1.85 o
   7   1   9      125.51      127.77      7.38 o
   8   1   9      658.57      626.64     19.93 o
   9   1   9      197.78      203.56     14.63 o
  10   1   9        0.03        0.58      2.40 o
  11   1   9       88.22       83.63     16.61 o
 -11   2   9       17.16       33.30     13.17 o
 -10   2   9        5.66       10.94      6.87 o
  -9   2   9      276.14      322.52     31.45 o
  -8   2   9      721.55      815.50     47.27 o
  -7   2   9     1921.42     1909.23     23.72 o
  -6   2   9        8.55        4.41      1.79 o
  -5   2   9     2402.33     2606.43     30.26 o
  -4   2   9      317.31      274.58      8.05 o
  -3   2   9      240.33      247.90     11.09 o
  -2   2   9     1979.62     2105.33     22.64 o
  -1   2   9      887.08      963.10     14.91 o
   0   2   9      280.99      317.81      8.23 o
   1   2   9     2371.90     2583.03     29.14 o
   2   2   9       33.65       26.40      4.12 o
   3   2   9      924.75      917.99     27.78 o
   4   2   9     1457.77     1594.59     24.26 o
   5   2   9     1057.58     1072.29     13.28 o
   6   2   9       14.25       12.90      1.89 o
   7   2   9       16.30        8.76      1.85 o
   8   2   9       18.42       21.23      6.21 o
   9   2   9        8.43       13.34      3.89 o
  10   2   9       20.29       10.04      7.37 o
  11   2   9      111.48      117.57     21.70 o
 -11   3   9       94.92       82.45     19.10 o
 -10   3   9        9.09        7.90      5.48 o
  -9   3   9       36.91       57.41     15.52 o
  -8   3   9       17.88       11.48      8.69 o
  -7   3   9      217.66      255.26     16.56 o
  -6   3   9      887.52      898.99     28.94 o
  -5   3   9       66.30       74.53      6.10 o
  -4   3   9      628.64      605.32     16.23 o
  -3   3   9     1756.08     1671.36     31.72 o
  -2   3   9     5456.72     5450.97     56.78 o
  -1   3   9      677.18      619.09     15.19 o
   0   3   9        3.36       19.40      3.06 o
   1   3   9      292.10      351.22     10.29 o
   2   3   9        2.89        6.19      1.22 o
   3   3   9       28.72       43.92      7.16 o
   4   3   9     1589.46     1696.79     35.23 o
   5   3   9       34.24       40.81      4.95 o
   6   3   9      108.10      107.81      7.13 o
   7   3   9      385.12      353.30     30.85 o
   8   3   9      390.96      366.12     32.85 o
   9   3   9      543.20      611.69     45.71 o
  10   3   9      258.68      275.14     31.48 o
  11   3   9       15.96       20.96     10.19 o
 -10   4   9        0.04       14.21      7.72 o
  -9   4   9      111.55      106.40     21.59 o
  -8   4   9      165.94      142.02     22.50 o
  -7   4   9      214.97      198.16     24.56 o
  -6   4   9       44.48       44.63      3.75 o
  -5   4   9      820.84      846.23     23.01 o
  -4   4   9      365.51      346.30     15.69 o
  -3   4   9       24.72       19.35      3.35 o
  -2   4   9     1276.17      531.27    661.85 o
  -1   4   9      600.04      432.44    211.58 o
   0   4   9      413.85      396.74     14.49 o
   1   4   9        1.82        4.94      2.12 o
   2   4   9      379.97      358.64     22.99 o
   3   4   9      144.17      113.03      9.70 o
   4   4   9      371.89      393.01     17.26 o
   5   4   9       26.57       21.27      4.54 o
   6   4   9     1241.86     1260.74     25.11 o
   7   4   9      510.89      555.84     41.78 o
   8   4   9      189.09      204.68     26.58 o
   9   4   9        8.65       11.20      7.98 o
  10   4   9       89.19       91.38     19.56 o
  -9   5   9       49.41       47.29     15.35 o
  -8   5   9        2.57       11.15      7.79 o
  -7   5   9       53.04       55.91     14.34 o
  -6   5   9      693.77      687.43     45.77 o
  -5   5   9      100.34       83.98      8.31 o
  -4   5   9        1.81        0.37      1.66 o
  -3   5   9      177.13      191.34     20.49 o
  -2   5   9       21.00       13.14      3.85 o
  -1   5   9       39.49       36.09      7.94 o
   0   5   9      472.32      508.34     26.29 o
   1   5   9       78.28       89.72      9.68 o
   2   5   9        3.48        3.95      1.43 o
   3   5   9      733.41      765.76     27.64 o
   4   5   9      136.56      130.15     11.39 o
   5   5   9        6.88        4.97      3.04 o
   6   5   9     1305.76     1392.23     67.08 o
   7   5   9      743.16      778.59     53.05 o
   8   5   9        2.10       -1.30      5.73 o
   9   5   9      276.89      305.42     36.59 o
  -8   6   9       30.61       13.91      9.35 o
  -7   6   9      658.74      717.39     52.19 o
  -6   6   9       26.74       33.23     11.37 o
  -5   6   9        6.78        6.99      6.74 o
  -4   6   9       72.52       57.81     13.47 o
  -3   6   9      274.66      257.75     25.49 o
  -2   6   9      636.85      739.39     40.56 o
  -1   6   9      739.84      692.95     36.39 o
   0   6   9       47.76       45.76      9.19 o
   1   6   9        3.07        2.30      2.49 o
   2   6   9      189.15      209.35     11.70 o
   3   6   9      600.89      579.36     26.51 o
   4   6   9      305.15      337.45     19.83 o
   5   6   9       79.29       70.18     16.19 o
   6   6   9        4.55       -5.48      6.85 o
   7   6   9       29.84       10.69      8.66 o
   8   6   9      370.01      432.60     44.26 o
  -6   7   9       64.14       95.25     19.74 o
  -5   7   9      102.76      129.17     21.90 o
  -4   7   9       18.84       26.68     10.31 o
  -3   7   9      355.46      355.79     31.98 o
  -2   7   9      322.13      358.24     20.79 o
  -1   7   9     1403.82     1448.62     41.26 o
   0   7   9       20.01       15.72      8.31 o
   1   7   9      215.91      198.22     24.10 o
   2   7   9        0.80       -0.31      4.82 o
   3   7   9      189.71      206.78     17.45 o
   4   7   9        1.27       -2.07      5.69 o
   5   7   9       12.71        5.96      6.90 o
   6   7   9      819.46      886.39     61.92 o
  -3   8   9      221.03      245.86     28.42 o
  -2   8   9      464.99      557.00     40.80 o
  -1   8   9      552.93      581.18     40.22 o
   0   8   9        8.71       15.99      6.54 o
   1   8   9      125.71      120.54     20.12 o
   2   8   9      213.58      208.92     27.67 o
   3   8   9       77.74       70.65     16.74 o
 -10   0  10        1.55        1.38      2.80 o
  -9   0  10     1139.23     1092.03     32.51 o
  -8   0  10     2820.02     2773.80     50.34 o
  -7   0  10       49.79       38.51      5.85 o
  -6   0  10      129.31      111.39      7.74 o
  -5   0  10      720.41      758.02     18.81 o
  -4   0  10     4065.38     4434.46     51.31 o
  -3   0  10      542.02      571.68     23.58 o
  -2   0  10     2396.85     2308.08     45.73 o
  -1   0  10     4920.45     5177.96     66.65 o
   0   0  10      301.38      350.23     17.09 o
   1   0  10      432.00      455.55     19.75 o
   2   0  10     9640.52     8819.81    197.33 o
   3   0  10     2967.41     2963.88     38.12 o
   4   0  10      965.85      987.78     22.88 o
   5   0  10      280.92      216.52     11.31 o
   6   0  10      407.06      356.18     15.49 o
   7   0  10      571.25      584.86     36.27 o
   8   0  10      206.64      250.82     14.63 o
   9   0  10      236.87      220.18     21.70 o
  10   0  10       52.74       44.97     11.09 o
  11   0  10      808.42      843.61     47.56 o
 -11   1  10        6.12        8.51      7.91 o
 -10   1  10       80.01       87.49     10.93 o
  -9   1  10      229.60      235.34     11.11 o
  -8   1  10      129.28      127.59      8.08 o
  -7   1  10     2363.85     2196.48     37.95 o
  -6   1  10     4525.20     4428.71     54.67 o
  -5   1  10       67.05       44.22      4.50 o
  -4   1  10     3684.64     3627.50     37.18 o
  -3   1  10      207.26      237.05      7.70 o
  -2   1  10       39.64       30.25      2.72 o
  -1   1  10       37.12       43.13      3.17 o
   0   1  10     1654.32     1764.40     88.13 o
   1   1  10        7.72        8.19      1.96 o
   2   1  10       11.89        6.21      2.47 o
   3   1  10      723.69      908.21     23.94 o
   4   1  10      424.19      352.55      8.93 o
   5   1  10     2714.80     2746.82     24.43 o
   6   1  10       43.59       43.83      3.78 o
   7   1  10     1252.46     1239.54     21.13 o
   8   1  10        4.56        6.81      2.48 o
   9   1  10      249.68      238.21     22.41 o
  10   1  10        0.26        2.75      2.69 o
  11   1  10       61.50       73.10     15.45 o
 -11   2  10      692.30      756.48     34.92 o
 -10   2  10      299.57      294.69     31.89 o
  -9   2  10       84.72       83.77     16.93 o
  -8   2  10     1321.00     1133.79     18.63 o
  -7   2  10      655.42      640.01     15.39 o
  -6   2  10      293.13      272.99     13.10 o
  -5   2  10      226.84      258.01     13.47 o
  -4   2  10      253.15      304.27      8.87 o
  -3   2  10     1604.08     1623.59     23.03 o
  -2   2  10      698.18      690.13     13.43 o
  -1   2  10     5876.86     5963.91     52.94 o
   0   2  10     6920.90     6674.77     53.69 o
   1   2  10       39.87       26.40      3.25 o
   2   2  10      905.89      990.45     26.77 o
   3   2  10     6211.29     6325.12     61.05 o
   4   2  10     3033.23     3227.19     22.29 o
   5   2  10      476.43      439.70      8.88 o
   6   2  10      126.35      116.56      6.06 o
   7   2  10       76.40       93.46      5.72 o
   8   2  10      401.79      381.52     16.88 o
   9   2  10      264.20      275.10     15.47 o
  10   2  10      168.23      155.77     22.68 o
  11   2  10      163.03      130.63     22.17 o
 -11   3  10        5.21        1.64      5.32 o
 -10   3  10       81.64       74.99     17.04 o
  -9   3  10        0.70       -2.10      5.32 o
  -8   3  10       71.49       58.99     13.45 o
  -7   3  10     2938.58     2792.17     61.80 o
  -6   3  10       54.28       45.65      7.17 o
  -5   3  10     1441.41     1431.65     24.75 o
  -4   3  10      804.28      771.29     18.89 o
  -3   3  10      493.19      515.94     18.03 o
  -2   3  10      444.24      450.06     16.75 o
  -1   3  10     2467.81     2248.94     29.68 o
   0   3  10       80.97       98.74      6.68 o
   1   3  10       96.87      101.92      7.37 o
   2   3  10     1174.53     1106.76     36.77 o
   3   3  10     2041.13     1920.40     45.71 o
   4   3  10       48.72       66.69      6.83 o
   5   3  10      576.89      571.19     18.68 o
   6   3  10      176.53      169.54      9.62 o
   7   3  10      471.01      450.31     35.00 o
   8   3  10      669.52      676.70     44.94 o
   9   3  10      808.81      774.36     50.42 o
  10   3  10        0.02        5.71      9.38 o
  11   3  10        0.41       21.01     11.51 o
 -10   4  10       41.64       17.66      8.44 o
  -9   4  10      429.33      425.38     39.88 o
  -8   4  10      357.36      373.79     35.45 o
  -7   4  10      104.59      104.48     18.30 o
  -6   4  10       61.48       65.48      5.00 o
  -5   4  10     3561.74     3485.41     99.54 o
  -4   4  10      517.67      513.69     19.83 o
  -3   4  10      800.70      769.19     20.36 o
  -2   4  10      137.60       35.55     52.92 o
  -1   4  10       31.19        5.94     14.60 o
   0   4  10      324.71      321.33     14.99 o
   1   4  10      963.96      941.68     24.53 o
   2   4  10       35.73       18.17      5.95 o
   3   4  10      888.01      954.24     28.38 o
   4   4  10      453.27      447.24     18.89 o
   5   4  10       13.52       11.42      3.24 o
   6   4  10      405.73      402.24     41.17 o
   7   4  10      343.19      353.97     33.56 o
   8   4  10        3.57        8.75      7.33 o
   9   4  10       49.77       47.41     13.97 o
  10   4  10        9.70        4.71      6.83 o
  -9   5  10      112.74      138.01     24.24 o
  -8   5  10      356.15      370.92     37.20 o
  -7   5  10      525.22      502.42     41.15 o
  -6   5  10        5.02        5.96      6.55 o
  -5   5  10       64.91       55.35     12.86 o
  -4   5  10      379.91      144.18    153.56 o
  -3   5  10     1403.69     1296.12     53.21 o
  -2   5  10      766.99      768.34     36.78 o
  -1   5  10       34.73       30.60      7.29 o
   0   5  10      104.41      111.37     12.27 o
   1   5  10     1142.63     1048.17     32.75 o
   2   5  10      297.82      294.75     17.43 o
   3   5  10      568.28      639.77     25.82 o
   4   5  10       15.43       13.99      4.38 o
   5   5  10       10.65       12.54      3.74 o
   6   5  10        6.43        1.93      7.27 o
   7   5  10        4.59        8.34      8.99 o
   8   5  10        0.15        3.66      8.01 o
   9   5  10       17.02       32.12     15.59 o
  -8   6  10       14.89        9.90      7.39 o
  -7   6  10      163.76      178.90     26.21 o
  -6   6  10       17.53       22.22      9.11 o
  -5   6  10      115.22       91.86     17.12 o
  -4   6  10      664.99      667.81     43.25 o
  -3   6  10      113.32      123.64     17.87 o
  -2   6  10        8.89        0.20      3.35 o
  -1   6  10      221.66      241.51     21.75 o
   0   6  10       17.69       13.66      5.71 o
   1   6  10        8.93        7.58      2.92 o
   2   6  10     1221.25     1207.34     37.93 o
   3   6  10        0.02        2.33      3.69 o
   4   6  10       88.15      107.70     12.56 o
   5   6  10      189.42      185.54     25.66 o
   6   6  10      235.26      211.47     29.29 o
   7   6  10       44.65       45.16     14.70 o
   8   6  10      103.04      122.29     25.13 o
  -6   7  10      315.07      316.18     35.00 o
  -5   7  10        0.05       -9.34      9.34 o
  -4   7  10      103.48      111.59     19.12 o
  -3   7  10        1.57        2.45      5.11 o
  -2   7  10      406.85      435.62     33.59 o
  -1   7  10      642.82      609.67     27.25 o
   0   7  10      397.93      411.90     21.54 o
   1   7  10        2.01        7.04      6.23 o
   2   7  10       74.13       63.84     14.71 o
   3   7  10        0.00        3.21      7.62 o
   4   7  10       68.11      104.98     20.04 o
   5   7  10      207.47      205.61     29.21 o
   6   7  10       21.61       50.81     19.85 o
  -3   8  10       62.58       62.56     14.70 o
  -1   8  10       37.31       54.94     13.19 o
   0   8  10       26.26       40.62     11.21 o
   1   8  10        2.90        4.77      7.26 o
   2   8  10       47.71       47.89      9.49 o
   3   8  10       50.90       73.89     17.63 o
 -11   1  11       22.96       45.12     14.48 o
 -10   1  11      187.77      198.26     16.20 o
  -9   1  11       84.78       91.90      7.34 o
  -8   1  11      147.67      137.79      8.71 o
  -7   1  11      146.76      152.17      9.09 o
  -6   1  11       33.44       36.91      4.16 o
  -5   1  11      826.76      944.80     17.98 o
  -4   1  11      195.57      217.96      7.26 o
  -3   1  11      256.15      266.79      8.44 o
  -2   1  11      511.38      513.84     12.97 o
  -1   1  11     3636.42     3888.79     36.28 o
   0   1  11      351.95      402.22     14.14 o
   1   1  11     1174.07     1078.26     19.12 o
   2   1  11      152.54      154.26      7.28 o
   3   1  11     2168.07     2283.31     28.13 o
   4   1  11      237.13      263.84      9.86 o
   5   1  11       51.90       60.65      3.80 o
   6   1  11        0.03       -0.64      1.36 o
   7   1  11        5.12        5.26      1.89 o
   8   1  11      153.12      167.37      9.50 o
   9   1  11       19.08       16.23      4.64 o
  10   1  11       16.04        5.91      4.09 o
  11   1  11       87.66      102.07     18.69 o
 -11   2  11       16.23       23.21      7.52 o
 -10   2  11        6.98       -2.98      5.05 o
  -9   2  11        0.31       -0.79      4.81 o
  -8   2  11      118.26       91.56     11.97 o
  -7   2  11      528.45      523.87     16.86 o
  -6   2  11      945.51      971.85     20.43 o
  -5   2  11     1749.25     1769.66     34.41 o
  -4   2  11        3.74       18.89      2.78 o
  -3   2  11     1587.37     1832.57     29.88 o
  -2   2  11     5368.00     5915.91     40.62 o
  -1   2  11     1030.01      964.74     14.82 o
   0   2  11     1039.14     1060.38     16.87 o
   1   2  11      222.43      257.38     10.36 o
   2   2  11       42.48       53.00      4.31 o
   3   2  11     3087.09     3136.67     42.87 o
   4   2  11      129.68      134.19      5.78 o
   5   2  11        3.87        5.96      1.33 o
   6   2  11        0.22        0.86      1.08 o
   7   2  11      530.85      525.34     13.85 o
   8   2  11      722.22      765.04     23.84 o
   9   2  11        3.46        6.28      3.09 o
  10   2  11        5.63        6.54      6.61 o
  11   2  11      119.82      157.22     24.62 o
 -11   3  11       51.56       46.76     14.55 o
 -10   3  11        7.75        5.94      8.66 o
  -9   3  11       28.30       18.57      8.71 o
  -8   3  11      896.08      830.22     50.26 o
  -7   3  11      329.47      377.77     32.60 o
  -6   3  11     1050.58     1034.83     32.39 o
  -5   3  11       44.57       44.84      4.70 o
  -4   3  11        7.67        3.47      4.40 o
  -3   3  11        7.53       10.14      2.67 o
  -2   3  11      779.63      771.18     22.35 o
  -1   3  11      409.57      381.67     12.46 o
   0   3  11       83.90      127.09      7.80 o
   1   3  11     2348.74     2276.93     90.14 o
   2   3  11      379.23      392.72     11.25 o
   3   3  11     1333.46     1223.31     37.86 o
   4   3  11      169.75      197.26     29.15 o
   5   3  11        0.12        1.60      2.26 o
   6   3  11       22.49       19.17      4.72 o
   7   3  11        4.18       -3.51      5.36 o
   8   3  11        4.45        3.94      6.91 o
   9   3  11       42.33       62.17     16.30 o
  10   3  11       12.01       33.70     12.35 o
 -10   4  11      224.88      208.81     29.27 o
  -9   4  11      139.34      160.96     24.78 o
  -8   4  11      123.19      144.98     22.69 o
  -7   4  11       58.93       70.29     15.38 o
  -6   4  11      484.21      415.67     24.53 o
  -5   4  11      614.31      591.46     46.11 o
  -4   4  11     3769.26     3630.22     53.41 o
  -3   4  11       88.79       29.46     33.73 o
  -2   4  11      211.76      155.43     16.07 o
  -1   4  11      376.40      125.19    152.84 o
   0   4  11       15.74        9.42      2.37 o
   1   4  11      211.57      204.61      9.22 o
   2   4  11      216.62      201.26     18.27 o
   3   4  11       28.82       26.79      6.42 o
   4   4  11     1311.74     1348.94     44.00 o
   5   4  11      252.49      298.04     19.43 o
   6   4  11      234.93      240.71     21.19 o
   7   4  11       10.98       24.65     10.89 o
   8   4  11       35.40       30.10     10.20 o
   9   4  11       60.89       80.89     18.13 o
  10   4  11       11.71        7.90      8.77 o
  -9   5  11       18.03       -1.09      7.90 o
  -8   5  11      186.72      199.42     27.82 o
  -7   5  11       25.37       32.17     11.78 o
  -6   5  11      375.02      378.24     34.21 o
  -5   5  11      158.65      137.34     19.67 o
  -4   5  11      229.34      233.78     14.93 o
  -3   5  11      294.06      301.22     25.78 o
  -2   5  11     1547.04     1489.62     84.79 o
  -1   5  11      105.81      111.32     13.57 o
   0   5  11       70.16       64.07      9.48 o
   1   5  11      409.35      376.29     20.08 o
   2   5  11       61.88       70.11     12.19 o
   3   5  11     3911.93     3917.43     77.46 o
   4   5  11      315.87      323.66     18.14 o
   5   5  11        0.15        1.01      3.10 o
   6   5  11       32.84       12.89      6.45 o
   7   5  11        3.72       -5.05      6.26 o
   8   5  11      180.16      196.03     28.31 o
   9   5  11      370.36      436.30     43.78 o
  -8   6  11        0.01       -8.01      8.01 o
  -7   6  11      311.92      296.44     33.89 o
  -6   6  11      142.44      115.32     20.39 o
  -5   6  11       51.42       48.02     13.49 o
  -4   6  11       16.79       24.21      9.44 o
  -3   6  11      779.58      720.19     42.72 o
  -2   6  11      356.56      360.74     28.43 o
  -1   6  11      812.47      863.83     40.93 o
   0   6  11       85.67       56.86     10.31 o
   1   6  11     1610.21     1640.65     37.11 o
   2   6  11      953.93      915.09     59.01 o
   3   6  11      339.56      308.29     20.04 o
   4   6  11       29.62       26.30      9.76 o
   5   6  11       10.35        3.98      5.19 o
   6   6  11        0.40        2.89      5.34 o
   7   6  11      213.63      229.74     31.32 o
   8   6  11      343.99      432.77     44.27 o
  -6   7  11       37.70       60.44     16.11 o
  -5   7  11       97.35      101.51     19.57 o
  -4   7  11      190.81      178.21     24.13 o
  -3   7  11      940.25      891.60     50.63 o
  -2   7  11      409.18      475.58     35.21 o
  -1   7  11      135.92      146.02     13.39 o
   0   7  11       72.37      101.67     10.78 o
   1   7  11       79.94       97.70     17.77 o
   2   7  11       64.18       59.38      9.76 o
   3   7  11      658.68      682.34     43.52 o
   4   7  11        3.52        5.58      8.26 o
   5   7  11        4.26        4.14      6.37 o
   6   7  11      446.53      417.82     43.53 o
  -1   8  11       37.24       18.73      8.46 o
   0   8  11      120.23       87.70     17.29 o
   1   8  11       26.52       28.88     11.19 o
   2   8  11      268.62      258.19     21.70 o
 -10   0  12       28.48       20.07      6.15 o
  -9   0  12      170.28      189.77     17.52 o
  -8   0  12      478.83      435.52     25.96 o
  -7   0  12      457.70      434.20     25.18 o
  -6   0  12     1801.98     1886.46     50.88 o
  -5   0  12     4564.36     4489.43     57.53 o
  -4   0  12     4644.55     5144.80     58.31 o
  -3   0  12      420.29      504.55     23.80 o
  -2   0  12      715.35      625.62     18.38 o
  -1   0  12     1613.15     1842.97     43.52 o
   0   0  12     1862.69     1942.41     44.31 o
   1   0  12     5400.42     5339.43     73.33 o
   2   0  12     3065.69     3033.75     40.03 o
   3   0  12      951.39      986.67     23.66 o
   4   0  12     4940.75     5037.01     55.52 o
   5   0  12     1676.68     1723.67     33.01 o
   6   0  12     1039.32     1106.09     28.31 o
   7   0  12      250.67      252.67     29.21 o
   8   0  12        3.85        1.81      2.11 o
   9   0  12      419.86      475.12     32.28 o
  10   0  12       40.73       15.30      6.26 o
  11   0  12       75.67       99.02     16.76 o
 -11   1  12       84.51       92.38     18.39 o
 -10   1  12      166.23      172.13     15.37 o
  -9   1  12      276.74      249.19     12.07 o
  -8   1  12      584.59      582.25     18.09 o
  -7   1  12     2689.90     2560.25     36.84 o
  -6   1  12      267.28      251.55     10.01 o
  -5   1  12       20.59       28.12      3.42 o
  -4   1  12     1474.88     1412.96     18.98 o
  -3   1  12     1774.44     1826.10     23.06 o
  -2   1  12     4411.90     4521.38     40.01 o
  -1   1  12     6369.93     6346.16     54.79 o
   0   1  12      226.62      251.12     11.67 o
   1   1  12      585.13      624.40     16.42 o
   2   1  12     1348.33     1330.12     24.35 o
   3   1  12       82.00       80.83      4.96 o
   4   1  12     2006.04     2124.31     28.78 o
   5   1  12      196.87      176.14      6.55 o
   6   1  12       29.46       31.24      3.39 o
   7   1  12      343.47      330.28     11.37 o
   8   1  12     2844.64     2752.01     46.28 o
   9   1  12       86.32       81.03      9.30 o
  10   1  12       89.40       74.88      9.75 o
  11   1  12      499.12      534.71     41.29 o
 -11   2  12      256.93      286.84     22.08 o
 -10   2  12       91.93       85.69     23.25 o
  -9   2  12       95.90      112.23     19.41 o
  -8   2  12      934.39      921.60     31.97 o
  -7   2  12     1160.27     1095.08     25.81 o
  -6   2  12       38.33       41.58      6.43 o
  -5   2  12     1229.07     1243.97     20.10 o
  -4   2  12       76.74       89.80      5.98 o
  -3   2  12       97.11      118.46      6.80 o
  -2   2  12     1021.10     1039.53     15.97 o
  -1   2  12      131.39       82.53      4.44 o
   0   2  12     2622.06     2672.01     27.73 o
   1   2  12      320.42      356.53     18.15 o
   2   2  12     3956.55     4303.47     82.85 o
   3   2  12    12485.18    12529.13     83.35 o
   4   2  12     4693.54     4811.90     32.11 o
   5   2  12       29.35       25.24      2.44 o
   6   2  12      610.44      610.68     12.61 o
   7   2  12      321.83      336.17     14.27 o
   8   2  12      698.74      661.36     22.39 o
   9   2  12       39.17       33.15     10.56 o
  10   2  12        5.46        2.24      6.01 o
  11   2  12       97.14       87.67     19.37 o
 -11   3  12        0.19        1.47      5.86 o
 -10   3  12      194.71      249.97     31.50 o
  -9   3  12        6.84       19.36      9.96 o
  -8   3  12        0.50       18.00      9.22 o
  -7   3  12     1247.51     1164.98     57.06 o
  -6   3  12      533.65      546.15     24.15 o
  -5   3  12       15.55       16.74      3.25 o
  -4   3  12       66.33       69.40      7.17 o
  -3   3  12       38.37       28.39      4.67 o
  -2   3  12      146.41      132.23      9.53 o
  -1   3  12       60.07       85.34      7.28 o
   0   3  12      185.90      255.21      9.82 o
   1   3  12      139.95      151.74      8.78 o
   2   3  12      539.41      535.10     13.88 o
   3   3  12      314.08      348.39     21.04 o
   4   3  12      309.90      299.46     18.67 o
   5   3  12       28.19       19.15      4.16 o
   6   3  12       86.92      124.52     11.83 o
   7   3  12       30.71       56.57     12.81 o
   8   3  12      394.89      404.33     35.22 o
   9   3  12       35.17       25.49     10.76 o
  10   3  12       52.45       39.61     12.22 o
 -10   4  12        2.17       12.03      8.04 o
  -9   4  12       32.07       32.87     12.43 o
  -8   4  12       67.44       60.95     16.06 o
  -7   4  12        9.70       -0.84      4.40 o
  -6   4  12       70.15       65.40      5.69 o
  -5   4  12      246.01      228.23     13.56 o
  -4   4  12        1.83        3.16      5.73 o
  -3   4  12        1.68       -2.01      2.01 o
  -2   4  12     1005.82      910.51     39.04 o
  -1   4  12      414.89      126.95    185.41 o
   0   4  12      384.01      348.02     12.42 o
   1   4  12        0.49        1.22      2.02 o
   2   4  12       31.36       33.31      7.85 o
   3   4  12      369.84      359.64     23.26 o
   4   4  12      291.59      291.16     16.11 o
   5   4  12       60.07       60.07      7.14 o
   6   4  12       39.17       59.07     11.53 o
   7   4  12      186.47      146.25     22.14 o
   8   4  12       28.30       28.25     13.94 o
   9   4  12      243.23      294.06     33.97 o
  10   4  12       52.50       81.26     18.98 o
  -9   5  12      186.14      204.09     29.54 o
  -8   5  12       18.09       12.69     10.21 o
  -7   5  12        9.30        7.42      7.19 o
  -6   5  12       97.15       94.05     17.36 o
  -5   5  12      393.23      409.02     33.89 o
  -4   5  12     2197.31     2141.17     73.25 o
  -3   5  12        8.35       10.75      6.97 o
  -2   5  12      149.77      149.05     17.23 o
  -1   5  12      384.63      435.93     27.20 o
   0   5  12     1823.53      482.83    909.57 o
   1   5  12     1262.98     1322.53     37.34 o
   2   5  12      377.58      391.52     28.48 o
   3   5  12      131.47      140.30     29.68 o
   4   5  12        0.74       -1.02      3.43 o
   5   5  12      126.43      127.42     11.34 o
   6   5  12       22.50       18.62     10.97 o
   7   5  12       25.11       12.49      7.75 o
   8   5  12       40.31       62.96     16.34 o
   9   5  12        9.33        2.35      6.50 o
  -8   6  12       58.10       55.77     16.24 o
  -7   6  12        1.73       15.44      9.25 o
  -6   6  12      102.16       97.03     18.80 o
  -5   6  12      107.80      112.35     19.49 o
  -4   6  12      170.82      178.05     22.68 o
  -3   6  12       24.23       46.35     11.44 o
  -2   6  12       42.52       46.19     11.09 o
  -1   6  12      330.39      374.08     27.19 o
   0   6  12      912.50     1029.40     40.77 o
   1   6  12      314.26      320.70     20.07 o
   2   6  12        8.16       10.27      4.95 o
   3   6  12      205.23      219.60     22.02 o
   4   6  12      429.34      446.68     23.53 o
   5   6  12       35.99       34.76     13.70 o
   6   6  12       54.31       97.88     20.23 o
   7   6  12      251.21      337.98     38.57 o
  -6   7  12       65.81       59.50     15.99 o
  -5   7  12        4.28       10.22      8.13 o
  -4   7  12      155.69      141.29     21.90 o
  -3   7  12        3.72       -1.24      5.62 o
  -2   7  12       42.09       44.95     11.67 o
  -1   7  12        0.16       -6.93      6.93 o
   0   7  12      167.56      151.83     13.23 o
   1   7  12      251.60      243.03     27.33 o
   2   7  12      179.42      186.30     27.74 o
   3   7  12      109.05      123.78     13.99 o
   4   7  12      211.44      266.25     32.33 o
   5   7  12       19.56        5.25      8.83 o
  -1   8  12        0.13       -4.48      5.68 o
   0   8  12       52.43       32.00     10.70 o
   1   8  12      108.62      116.78     20.70 o
   2   8  12        1.40       12.37      5.77 o
 -11   1  13        9.72       10.59      7.85 o
 -10   1  13      396.56      396.12     26.54 o
  -9   1  13      320.32      320.25     13.98 o
  -8   1  13        0.63        2.83      2.07 o
  -7   1  13        5.85        8.24      2.98 o
  -6   1  13       20.06       18.55      3.87 o
  -5   1  13      345.63      374.10     11.99 o
  -4   1  13      305.22      298.02      9.05 o
  -3   1  13     4873.21     5349.21     46.07 o
  -2   1  13      449.70      525.61     14.22 o
  -1   1  13      422.63      516.24     17.08 o
   0   1  13      607.37      566.02     18.14 o
   1   1  13       92.68      124.39      7.11 o
   2   1  13        3.36        3.09      1.82 o
   3   1  13        5.12        3.73      1.52 o
   4   1  13      663.32      778.19     18.10 o
   5   1  13      349.07      297.95      8.75 o
   6   1  13       18.27       14.86      2.35 o
   7   1  13      132.31      119.31      7.90 o
   8   1  13      117.68      133.32      9.11 o
   9   1  13        6.27        4.34      3.11 o
  10   1  13       15.85        4.30      3.52 o
  11   1  13        3.80        8.93     12.58 o
 -11   2  13        5.14        8.54     10.25 o
 -10   2  13      117.15       96.24     12.74 o
  -9   2  13       47.79       40.01      8.19 o
  -8   2  13       42.65       45.86      6.94 o
  -7   2  13        1.54        2.33      3.67 o
  -6   2  13       41.78       45.64      5.75 o
  -5   2  13       77.45       60.27      4.63 o
  -4   2  13      118.72      124.57      6.55 o
  -3   2  13       27.06       19.70      2.81 o
  -2   2  13      324.04      400.54     11.34 o
  -1   2  13        1.84        9.22      2.56 o
   0   2  13        0.99       -0.51      1.17 o
   1   2  13     1182.33     1165.27     20.65 o
   2   2  13     1273.86     1243.57     19.86 o
   3   2  13      140.70      146.09     10.01 o
   4   2  13      899.50      943.07     20.38 o
   5   2  13      484.94      477.82     11.09 o
   6   2  13       11.99       21.27      2.78 o
   7   2  13      305.81      310.61     11.31 o
   8   2  13      153.84      165.31     12.05 o
   9   2  13        2.63        4.55      5.50 o
  10   2  13       56.97       67.39     16.44 o
  11   2  13       39.27       55.18     16.62 o
 -10   3  13        6.72       15.91     10.18 o
  -9   3  13       16.30        5.14      5.61 o
  -8   3  13      238.55      221.35     26.63 o
  -7   3  13       47.83       48.78     12.17 o
  -6   3  13      168.67      175.42     11.19 o
  -5   3  13     1178.50     1156.97     24.42 o
  -4   3  13        1.09        1.87      2.13 o
  -3   3  13       21.89       28.58      3.91 o
  -2   3  13        1.52        0.09      1.30 o
  -1   3  13      134.54      137.84      8.05 o
   0   3  13      306.54      282.82     13.54 o
   1   3  13     1973.16     1900.56     31.94 o
   2   3  13      347.28      326.17     11.60 o
   3   3  13        7.74        4.90      2.28 o
   4   3  13     1681.43     1667.56     45.25 o
   5   3  13       12.27       17.01      4.22 o
   6   3  13       57.29       47.03      6.96 o
   7   3  13      555.34      535.48     39.02 o
   8   3  13      304.46      386.87     35.23 o
   9   3  13       23.53       28.64     11.21 o
  10   3  13       10.48        0.45      5.29 o
 -10   4  13      493.07      527.24     46.76 o
  -9   4  13      243.67      282.64     33.31 o
  -8   4  13      326.23      324.70     33.73 o
  -7   4  13       78.67       58.59     13.81 o
  -6   4  13       61.53       48.40     12.39 o
  -5   4  13      721.82      724.86     24.45 o
  -4   4  13       97.40       18.38     36.60 o
  -3   4  13      219.13      248.33     22.13 o
  -2   4  13      691.45      714.13     34.91 o
  -1   4  13     1143.20     1131.77     29.83 o
   0   4  13       29.10       25.43      3.12 o
   1   4  13      198.86      209.95     11.33 o
   2   4  13     1361.38     1276.34     27.70 o
   3   4  13      583.15      583.82     30.41 o
   4   4  13      428.06      416.14     19.56 o
   5   4  13      220.57      220.90     14.01 o
   6   4  13      134.99      122.86      9.88 o
   7   4  13       19.27       18.32      9.90 o
   8   4  13      414.25      426.60     39.14 o
   9   4  13       17.32       10.09      8.75 o
  10   4  13       93.49       64.29     17.60 o
  -9   5  13        0.15        0.38      7.34 o
  -8   5  13      310.55      301.11     33.78 o
  -7   5  13       83.46       97.54     18.40 o
  -6   5  13       28.38       34.78     11.00 o
  -5   5  13       18.50       20.73      7.93 o
  -4   5  13     1490.23     1491.96     61.53 o
  -3   5  13     1397.00     1378.95     36.89 o
  -2   5  13      437.02      369.28     27.09 o
  -1   5  13        5.01       -1.67      4.16 o
   0   5  13      618.43      225.57    284.86 o
   1   5  13     1543.26     1373.63     55.52 o
   2   5  13        1.87        4.37      4.05 o
   3   5  13      184.64      200.33     15.02 o
   4   5  13      168.37      161.46     13.35 o
   5   5  13      143.37      151.51     12.67 o
   6   5  13      284.13      325.87     33.82 o
   7   5  13       20.51       28.79     11.52 o
   8   5  13      492.32      551.44     48.01 o
   9   5  13       46.94       41.01     13.55 o
  -7   6  13      276.01      310.41     34.49 o
  -6   6  13      329.56      366.78     36.16 o
  -5   6  13       32.34       35.57     12.88 o
  -4   6  13        3.05       -5.92      5.92 o
  -3   6  13       90.50      110.04     16.94 o
  -2   6  13     1232.97     1141.59     50.91 o
  -1   6  13     1031.01     1042.25     45.33 o
   0   6  13      194.95      178.20     17.36 o
   1   6  13       64.92       61.08      7.62 o
   2   6  13      274.74      276.90     19.34 o
   3   6  13      417.04      430.85     24.11 o
   4   6  13        4.42        5.47      2.85 o
   5   6  13       55.09       44.61     13.64 o
   6   6  13       60.33       64.18     16.75 o
   7   6  13       84.64       84.70     21.31 o
  -5   7  13      712.93      722.01     50.89 o
  -4   7  13        3.48        2.18      5.39 o
  -3   7  13      216.28      260.09     27.96 o
  -2   7  13      817.96      772.09     45.13 o
  -1   7  13      316.80      350.08     28.27 o
   0   7  13      413.52      479.49     37.62 o
   1   7  13     1342.73     1378.65     46.78 o
   2   7  13       28.63       21.42      6.56 o
   3   7  13       32.31       34.77      7.74 o
   4   7  13      141.39      169.15     26.22 o
   5   7  13      112.85      112.98     22.06 o
  -1   8  13       90.84       72.94     15.29 o
   0   8  13       34.71       47.50     13.76 o
   1   8  13        3.07       -4.51      7.27 o
  -9   0  14       15.42       17.45      5.80 o
  -8   0  14      460.97      463.46     27.90 o
  -7   0  14        4.01        8.71      4.63 o
  -6   0  14     1913.79     1911.52     53.56 o
  -5   0  14     5469.86     5592.11     67.33 o
  -4   0  14      579.19      578.84     28.13 o
  -3   0  14      872.69      920.38     24.39 o
  -2   0  14     9014.31     9806.67    176.13 o
  -1   0  14      858.65     1000.60     34.98 o
   0   0  14      120.95       83.14      9.91 o
   1   0  14     1262.58     1235.40     38.04 o
   2   0  14     1715.03     1859.03     33.79 o
   3   0  14      866.70      790.11     22.57 o
   4   0  14     4809.20     4820.62     58.01 o
   5   0  14       14.97       34.73      7.23 o
   6   0  14     1214.50     1241.64     33.03 o
   7   0  14      174.85      199.30     13.31 o
   8   0  14       32.49       32.42      5.76 o
   9   0  14       56.80       70.19     12.85 o
  10   0  14       81.03      100.28     16.44 o
  11   0  14       48.38       32.45     10.10 o
 -10   1  14      279.68      290.81     20.25 o
  -9   1  14      303.93      294.76     14.71 o
  -8   1  14        0.02       -1.46      2.48 o
  -7   1  14       32.28       43.79      5.26 o
  -6   1  14        8.72       11.67      3.14 o
  -5   1  14      603.23      630.23     15.94 o
  -4   1  14      628.91      638.96     14.91 o
  -3   1  14      934.25      929.91     19.88 o
  -2   1  14      129.96      140.70      6.70 o
  -1   1  14     5511.16     5509.72     40.85 o
   0   1  14      570.85      561.68     18.61 o
   1   1  14      520.71      659.45     16.68 o
   2   1  14      130.00      106.31      6.76 o
   3   1  14      600.24      637.34     15.69 o
   4   1  14      694.94      687.61     17.67 o
   5   1  14       10.92        7.20      1.91 o
   6   1  14      125.53      124.21      6.89 o
   7   1  14      241.62      255.50     12.02 o
   8   1  14     1837.48     1872.29     32.85 o
   9   1  14       41.36       49.11      7.50 o
  10   1  14       87.81       87.14     16.51 o
  11   1  14      130.43      141.74     21.91 o
 -11   2  14        2.21       11.53      5.72 o
 -10   2  14       59.20       73.26     11.53 o
  -9   2  14        0.27       -1.34      7.26 o
  -8   2  14     1669.83     1619.87     34.98 o
  -7   2  14       91.56       82.18     15.52 o
  -6   2  14      119.09      106.94     11.11 o
  -5   2  14      187.02      178.88      7.46 o
  -4   2  14      524.86      483.66     12.10 o
  -3   2  14     1923.35     1845.12     25.38 o
  -2   2  14      614.28      595.54     16.41 o
  -1   2  14     1497.03     1579.81     23.05 o
   0   2  14     2524.82     2866.65     34.58 o
   1   2  14     1245.77     1350.77     23.11 o
   2   2  14      298.06      339.07     15.01 o
   3   2  14      313.97      283.60     11.54 o
   4   2  14        2.93        8.53      3.67 o
   5   2  14      192.65      229.27      8.04 o
   6   2  14     1435.01     1498.56     21.10 o
   7   2  14     2175.10     2125.61     35.89 o
   8   2  14       64.72       60.78      7.09 o
   9   2  14       14.86       13.90      6.62 o
  10   2  14      328.67      375.93     35.73 o
  11   2  14      206.55      170.85     26.64 o
 -10   3  14      113.26      135.20     28.33 o
  -9   3  14        1.10        4.77      6.22 o
  -8   3  14      271.64      256.60     28.86 o
  -7   3  14      489.08      489.98     37.80 o
  -6   3  14      201.74      199.35     12.43 o
  -5   3  14     1156.14     1056.93     24.18 o
  -4   3  14      212.67      232.98     13.69 o
  -3   3  14        0.23        1.33      1.61 o
  -2   3  14      111.46      109.65      9.85 o
  -1   3  14     3818.19     4010.32     54.89 o
   0   3  14      378.49      363.37     15.67 o
   1   3  14       99.93       82.44      6.05 o
   2   3  14      191.05      157.02      8.52 o
   3   3  14     1727.54     1638.69     22.65 o
   4   3  14      617.64      608.74     28.47 o
   5   3  14      668.49      676.43     23.57 o
   6   3  14        2.28       -2.84      2.84 o
   7   3  14      309.60      322.52     15.72 o
   8   3  14      994.61     1008.26     56.61 o
   9   3  14      170.20      159.99     24.65 o
  10   3  14       12.60       17.48     10.66 o
 -10   4  14        7.86       23.16     11.61 o
  -9   4  14       21.37       15.01      9.92 o
  -8   4  14        5.04        4.60      5.64 o
  -7   4  14      188.34      155.41     22.52 o
  -6   4  14      223.99      183.74     22.88 o
  -5   4  14     2215.81     1970.12     41.29 o
  -4   4  14       93.25       30.34     34.89 o
  -3   4  14     1326.94     1344.12     51.99 o
  -2   4  14      474.42      458.35     20.06 o
  -1   4  14       20.14       31.96     13.41 o
   0   4  14      571.18      553.43     16.73 o
   1   4  14     1168.42     1109.24     26.63 o
   2   4  14      570.95      581.69     27.62 o
   3   4  14      730.40      728.47     34.69 o
   4   4  14      129.37      107.56     12.82 o
   5   4  14        8.39        3.84      2.92 o
   6   4  14      160.46      156.03     11.53 o
   7   4  14       65.77       62.32     14.57 o
   8   4  14       22.76       24.25     10.98 o
   9   4  14       86.00       76.26     18.64 o
  -9   5  14        0.09      -10.37     10.37 o
  -8   5  14        5.47        5.30      5.59 o
  -7   5  14       29.19       40.48     12.77 o
  -6   5  14       40.06       50.82     13.03 o
  -5   5  14        3.29       -5.46      5.47 o
  -4   5  14       18.29       10.43      6.15 o
  -3   5  14      114.09       95.82     10.89 o
  -2   5  14      145.12      146.34     17.37 o
  -1   5  14     1298.29     1367.88     48.87 o
   0   5  14      208.62      126.35     84.21 o
   1   5  14      202.20      184.01     12.73 o
   2   5  14       35.46       35.64      9.67 o
   3   5  14        1.63        2.76      3.52 o
   4   5  14       88.43       88.49     10.78 o
   5   5  14      208.63      235.84     17.39 o
   6   5  14        3.28       -0.14      5.95 o
   7   5  14       15.98        3.25      6.01 o
   8   5  14       92.02       83.42     19.56 o
  -7   6  14        0.65        4.70      6.47 o
  -6   6  14        5.17       -4.03      6.00 o
  -5   6  14        2.11        3.33      5.05 o
  -4   6  14       21.28       18.37      8.52 o
  -3   6  14       80.15       74.50     14.43 o
  -2   6  14       35.38       23.41      7.88 o
  -1   6  14      265.38      254.33     22.43 o
   0   6  14      109.84      148.75     16.35 o
   1   6  14        0.31        2.43      5.16 o
   2   6  14       56.35       60.66     23.14 o
   3   6  14      158.97      161.43     15.24 o
   4   6  14       55.28       57.90      8.94 o
   5   6  14       27.68       18.34     12.31 o
   6   6  14        2.87       -9.77      9.77 o
   7   6  14       17.38       16.33     10.04 o
  -5   7  14        3.73        6.73      6.18 o
  -4   7  14       22.30       10.14      6.69 o
  -3   7  14       63.74       71.11     15.13 o
  -2   7  14      101.19       82.97     15.67 o
  -1   7  14       95.01       62.96     12.41 o
   1   7  14       74.46       73.99     11.20 o
   2   7  14       96.05       94.67     12.67 o
   3   7  14      194.53      184.47     17.22 o
   4   7  14       39.72       34.36     13.29 o
   5   7  14        6.27        2.30      7.21 o
  -1   8  14       89.60       89.62     17.72 o
   0   8  14      213.06      215.42     20.69 o
 -10   1  15        8.72       -0.58      4.84 o
  -9   1  15       34.71       43.55      5.68 o
  -8   1  15      765.58      731.42     21.74 o
  -7   1  15      754.37      758.79     21.65 o
  -6   1  15      363.30      341.89     15.69 o
  -5   1  15       38.69       42.33      4.88 o
  -4   1  15       40.22       52.55      4.55 o
  -3   1  15        3.09        2.57      1.93 o
  -2   1  15      436.92      537.19     15.49 o
  -1   1  15     2016.69     2133.33     26.31 o
   0   1  15        3.70       25.79      6.58 o
   1   1  15      601.42      718.89     17.90 o
   2   1  15      207.71      196.20      9.47 o
   3   1  15     1702.75     1702.03     24.67 o
   4   1  15      540.48      502.49     15.71 o
   5   1  15      165.16      163.27      9.21 o
   6   1  15      150.29      155.15      7.73 o
   7   1  15     1622.28     1580.71     46.14 o
   8   1  15      103.63      108.19     10.60 o
   9   1  15        7.25        3.92      3.49 o
  10   1  15       31.62       41.15     11.52 o
  11   1  15        1.50        0.26      6.51 o
 -11   2  15      105.16      161.35     16.86 o
 -10   2  15      388.62      398.57     25.77 o
  -9   2  15      101.01      114.53     16.73 o
  -8   2  15      113.65      131.60      9.01 o
  -7   2  15       32.73       42.19      5.23 o
  -6   2  15      141.47      137.94      9.10 o
  -5   2  15      281.85      272.34     10.10 o
  -4   2  15       83.55       84.35      5.84 o
  -3   2  15       59.16       54.05      4.76 o
  -2   2  15       16.75       15.17      4.50 o
  -1   2  15        0.69        1.87      1.54 o
   0   2  15      571.76      453.18     14.29 o
   1   2  15     1488.55     1456.74     24.85 o
   2   2  15       10.92        8.25      2.64 o
   3   2  15       12.40       18.19      3.24 o
   4   2  15     1053.00     1040.44     26.64 o
   5   2  15     1899.44     1859.08     25.34 o
   6   2  15       45.34       53.24      4.27 o
   7   2  15        0.68       10.41      4.92 o
   8   2  15       77.85       77.91      8.56 o
   9   2  15       45.71       37.88     11.51 o
  10   2  15      141.26      193.37     32.95 o
  11   2  15      324.60      361.48     37.03 o
 -10   3  15       76.95       59.62     10.74 o
  -9   3  15        1.02       -3.16      6.96 o
  -8   3  15      143.44      134.95     21.58 o
  -7   3  15       20.01       20.82      9.16 o
  -6   3  15      417.38      388.18     17.95 o
  -5   3  15     1791.63     1815.43     48.96 o
  -4   3  15     1496.70     1538.81     35.51 o
  -3   3  15     1316.49     1364.99     24.64 o
  -2   3  15      963.06      959.04     29.22 o
  -1   3  15       10.09        2.91      5.93 o
   0   3  15     1568.86     1575.30     33.51 o
   1   3  15        0.19        6.73      2.96 o
   2   3  15       23.21       21.78      3.28 o
   3   3  15       88.54      144.63     11.12 o
   4   3  15       89.02       99.26      4.81 o
   5   3  15        5.81        7.65      3.86 o
   6   3  15       17.46       44.22      6.65 o
   7   3  15      180.60      156.13     11.38 o
   8   3  15      145.13      233.79     27.59 o
   9   3  15      289.09      298.02     33.40 o
  10   3  15       47.89       42.20     13.75 o
 -10   4  15      309.65      361.86     39.41 o
  -9   4  15       71.26       65.18     16.70 o
  -8   4  15        0.05       11.47      7.72 o
  -7   4  15       84.90       86.38     17.04 o
  -6   4  15       57.87       59.24     13.70 o
  -5   4  15       10.24        3.67      6.30 o
  -4   4  15      772.34      728.08     41.40 o
  -3   4  15      209.15      192.07     19.87 o
  -2   4  15       54.69       55.65      5.86 o
  -1   4  15     1329.33     1389.23     29.16 o
   0   4  15     3758.40     3527.85     84.82 o
   1   4  15      261.34      260.87     13.38 o
   2   4  15       58.32       50.71      5.15 o
   3   4  15       50.03       52.35      9.89 o
   4   4  15      137.38      107.82     13.24 o
   5   4  15      251.90      249.02     15.80 o
   6   4  15        0.01        0.05      9.16 o
   7   4  15       91.25       98.88     18.76 o
   8   4  15      342.43      394.59     38.15 o
   9   4  15      189.94      230.71     30.51 o
  -9   5  15       13.57       14.32      8.76 o
  -8   5  15      275.82      276.79     33.03 o
  -7   5  15      190.26      189.52     26.79 o
  -6   5  15       12.19        9.30      7.16 o
  -5   5  15      488.30      456.45     36.30 o
  -4   5  15      229.23      190.02     22.05 o
  -3   5  15      239.61      209.16     22.07 o
  -2   5  15      162.93      145.72     17.23 o
  -1   5  15      234.61      255.86     25.35 o
   0   5  15      437.68      414.86     19.78 o
   1   5  15      698.43      653.32     27.87 o
   2   5  15      213.78      216.79     22.32 o
   3   5  15      328.47      329.96     25.93 o
   4   5  15     1095.79     1066.93     61.32 o
   5   5  15        1.56        2.69      2.74 o
   6   5  15        0.16        0.90      6.06 o
   7   5  15       27.72       37.18     13.81 o
   8   5  15       43.44       17.99     11.30 o
  -7   6  15        8.19       10.25      8.64 o
  -6   6  15      443.22      426.05     39.37 o
  -5   6  15        0.14        7.87      6.50 o
  -4   6  15       18.02       15.26      8.13 o
  -3   6  15       27.71       12.79      7.84 o
  -2   6  15        5.52        4.32      4.62 o
  -1   6  15      262.17      222.85     21.75 o
   0   6  15      529.36      534.53     24.17 o
   1   6  15      942.35      930.41     51.46 o
   2   6  15      273.09      264.71     26.76 o
   3   6  15        0.16       -5.34      5.34 o
   4   6  15       27.48       16.17     10.01 o
   5   6  15      441.61      555.42     46.01 o
   6   6  15      165.12      208.03     30.11 o
   7   6  15      324.98      413.70     43.05 o
  -5   7  15      274.99      246.82     30.38 o
  -4   7  15       55.00       81.78     16.86 o
  -3   7  15      612.78      658.48     44.81 o
  -2   7  15      798.93      874.97     48.54 o
  -1   7  15      311.12      349.05     28.92 o
   0   7  15      359.05      395.60     37.46 o
   1   7  15        2.84       -1.75      4.33 o
   2   7  15        3.09       10.33      5.29 o
   3   7  15       58.77       63.10     10.67 o
   4   7  15      265.49      357.24     37.99 o
   5   7  15       36.79       32.63     13.77 o
  -9   0  16       29.38       32.28      8.00 o
  -8   0  16       19.06       29.00      7.90 o
  -7   0  16       55.31       48.91      9.52 o
  -6   0  16     2026.19     2035.41     58.40 o
  -5   0  16     2751.90     2701.74     65.51 o
  -4   0  16      881.47      935.26     37.86 o
  -3   0  16     1710.93      428.86    881.74 o
  -2   0  16       74.72       26.31     25.07 o
  -1   0  16       63.00       72.00     10.18 o
   0   0  16      145.87      162.72     15.22 o
   1   0  16      221.89      301.21     20.26 o
   2   0  16       58.58       77.18      7.52 o
   3   0  16     1638.30     1664.55     35.13 o
   4   0  16     2533.08     2470.19     43.80 o
   5   0  16      316.61      325.73     28.90 o
   6   0  16       11.65        9.26      3.25 o
   7   0  16      152.10      144.30     11.71 o
   8   0  16      107.26      126.52     16.20 o
   9   0  16       31.78       33.85      9.61 o
  10   0  16       37.21       32.39      9.87 o
 -10   1  16      250.50      338.54     28.91 o
  -9   1  16      455.69      418.33     19.36 o
  -8   1  16      175.95      180.77     12.74 o
  -7   1  16      120.51      133.79     10.83 o
  -6   1  16      143.30      156.73     11.47 o
  -5   1  16      105.70      107.54      9.43 o
  -4   1  16       12.31       25.25      4.12 o
  -3   1  16      205.51      182.98     11.77 o
  -2   1  16      446.76      491.25     18.94 o
  -1   1  16     1714.46     1753.92     33.18 o
   0   1  16     4437.15     4590.50     77.50 o
   1   1  16       74.03       69.90      5.88 o
   2   1  16      536.75      506.07     15.62 o
   3   1  16       76.76      102.86      6.40 o
   4   1  16     1855.90     1876.46     31.04 o
   5   1  16     1693.13     1706.56     30.27 o
   6   1  16     1527.13     1563.80     24.54 o
   7   1  16       33.70       23.12      6.49 o
   8   1  16      360.31      350.86     18.66 o
   9   1  16      114.24      126.28     11.94 o
  10   1  16        0.02        0.86      4.56 o
  11   1  16       20.58       17.13      8.60 o
 -11   2  16        0.97        1.41      3.97 o
 -10   2  16       22.93       33.11      8.00 o
  -9   2  16      217.16      219.69     38.20 o
  -8   2  16      463.50      442.65     16.72 o
  -7   2  16      163.06      152.63      9.90 o
  -6   2  16     1888.95     1738.71     32.61 o
  -5   2  16     2070.53     1968.29     34.31 o
  -4   2  16     1967.59     1905.00     33.25 o
  -3   2  16     2175.38     2121.72     34.16 o
  -2   2  16     2761.80     2817.26     47.29 o
  -1   2  16      106.05      155.56     11.09 o
   0   2  16      246.58      313.65     12.27 o
   1   2  16      206.07      173.76      8.96 o
   2   2  16      127.12      176.02     11.51 o
   3   2  16      264.02      239.41     11.24 o
   4   2  16       47.67       62.82      7.00 o
   5   2  16      793.73      884.64     18.06 o
   6   2  16      549.99      544.28     13.52 o
   7   2  16     1371.04     1354.58     40.63 o
   8   2  16      727.10      674.61     29.31 o
   9   2  16      231.84      239.62     27.26 o
  10   2  16      830.75      769.50     50.85 o
 -10   3  16      293.12      299.30     23.72 o
  -9   3  16      464.28      422.63     29.35 o
  -8   3  16      216.88      202.65     24.32 o
  -7   3  16      109.60       87.92     14.96 o
  -6   3  16       93.86      117.41      7.95 o
  -5   3  16      176.46      164.76     10.46 o
  -4   3  16      618.75      605.99     19.63 o
  -3   3  16     1842.43     1806.11     33.26 o
  -2   3  16      331.83      375.98     14.77 o
  -1   3  16      272.88      167.08    163.66 o
   0   3  16     1903.94     1877.27     31.45 o
   1   3  16       40.70       34.68      4.48 o
   2   3  16      602.26      573.65     17.81 o
   3   3  16       82.80       89.31      6.31 o
   4   3  16     1010.37      971.09     43.12 o
   5   3  16      619.44      638.52     30.26 o
   6   3  16      128.67      149.71     11.73 o
   7   3  16      122.07      164.34     12.12 o
   8   3  16       63.48       64.11     15.26 o
   9   3  16      155.16      147.27     23.63 o
  10   3  16        0.51       -9.94      9.94 o
  -9   4  16        1.32       -0.37      5.53 o
  -8   4  16      113.98      125.77     21.75 o
  -7   4  16       40.41       32.51     11.03 o
  -6   4  16     1196.46     1153.26     58.21 o
  -5   4  16      609.33      518.26     40.53 o
  -4   4  16       52.27       73.75     13.63 o
  -3   4  16       48.72       30.28      8.54 o
  -2   4  16      524.34      473.71     15.32 o
  -1   4  16       87.05       95.88      9.70 o
   0   4  16      410.47      174.00    199.95 o
   1   4  16       41.47       43.05      5.70 o
   2   4  16       15.22       16.04     10.52 o
   3   4  16       14.22       13.63      2.26 o
   4   4  16      715.52      735.76     35.18 o
   5   4  16      873.76      927.18     30.67 o
   6   4  16        5.70        4.67      3.26 o
   7   4  16      112.59      109.90     19.54 o
   8   4  16       95.79      125.26     22.41 o
   9   4  16       21.15       39.18     14.58 o
  -8   5  16       26.76       19.87     10.44 o
  -7   5  16      439.77      482.15     41.85 o
  -6   5  16      400.50      359.63     34.29 o
  -5   5  16       23.80       19.40      9.17 o
  -4   5  16      174.69      191.22     23.06 o
  -3   5  16      132.24      126.91     17.30 o
  -2   5  16      398.93      434.07     30.32 o
  -1   5  16      451.79      410.81     16.79 o
   0   5  16        3.04        1.01      4.32 o
   1   5  16      109.11       91.41      8.56 o
   2   5  16     1257.55     1215.57     52.70 o
   3   5  16     1985.82     1920.90     63.78 o
   4   5  16        5.90        9.03      4.89 o
   5   5  16      123.47      143.64     13.00 o
   6   5  16       53.31       45.58     13.59 o
   7   5  16        7.83       10.42     10.63 o
   8   5  16      292.26      336.38     38.28 o
  -7   6  16        1.22       -0.77      5.14 o
  -6   6  16       16.87       24.68     10.88 o
  -5   6  16       29.05       45.83     12.83 o
  -4   6  16        5.08        1.97      4.19 o
  -3   6  16       70.58       71.95     14.56 o
  -2   6  16      509.89      537.51     36.09 o
  -1   6  16      236.09      212.00     21.27 o
   0   6  16      137.28      110.97     18.66 o
   1   6  16      376.48      415.79     34.96 o
   2   6  16       89.40       68.64     14.56 o
   3   6  16      189.77      180.66     16.52 o
   4   6  16        1.12       -0.76      8.80 o
   5   6  16       46.66       53.85     16.76 o
   6   6  16      268.72      270.47     34.11 o
   7   6  16        2.37       26.63     15.85 o
  -5   7  16        0.47        4.58      6.77 o
  -4   7  16        9.31        9.63      6.95 o
  -3   7  16        0.38        0.55      6.35 o
  -2   7  16        8.66       -5.55      5.82 o
  -1   7  16       15.90        3.79      5.50 o
   0   7  16        3.21        3.49      6.36 o
   1   7  16       12.28       22.93      7.15 o
   2   7  16      301.81      341.33     24.09 o
   3   7  16        0.17        3.09      5.69 o
   4   7  16       28.96       30.86     12.78 o
   5   7  16        7.87        7.67      8.15 o
 -10   1  17       19.42       12.77      6.80 o
  -9   1  17        0.68        3.32      2.98 o
  -8   1  17      740.64      738.38     26.05 o
  -7   1  17      424.06      445.18     29.46 o
  -6   1  17       16.97       17.76      4.27 o
  -5   1  17     1065.15     1078.95     30.00 o
  -4   1  17     1925.87     1922.84     33.17 o
  -3   1  17      254.45      253.92     14.24 o
  -2   1  17       46.33       60.67      6.95 o
  -1   1  17     2750.07     2090.55    897.71 o
   0   1  17        3.73       52.30     18.78 o
   1   1  17       40.37       66.13      7.16 o
   2   1  17       22.82       41.40      7.68 o
   3   1  17     1693.35     1734.58     26.45 o
   4   1  17      110.61      116.57      7.18 o
   5   1  17       43.94       62.32      7.59 o
   6   1  17        5.89        3.66      2.07 o
   7   1  17        3.17        9.75      3.97 o
   8   1  17      148.03      134.66     11.89 o
   9   1  17       22.97       15.89      5.54 o
  10   1  17      105.87       89.88     16.93 o
  11   1  17        4.52        7.17      6.66 o
 -10   2  17      332.79      362.80     25.08 o
  -9   2  17      263.62      271.34     20.76 o
  -8   2  17       73.98       69.97      7.22 o
  -7   2  17      166.12      168.69     10.65 o
  -6   2  17      499.62      522.85     18.48 o
  -5   2  17      110.84      126.36      9.02 o
  -4   2  17      107.67       98.18      9.29 o
  -3   2  17       18.49        9.21      5.45 o
  -2   2  17      367.45      351.77     17.06 o
  -1   2  17      453.81      432.77     18.87 o
   0   2  17     4714.31     4837.69     68.97 o
   1   2  17      152.09      178.03      8.22 o
   2   2  17      118.65      124.66      8.39 o
   3   2  17        0.01       -0.83      1.52 o
   4   2  17      580.31      560.87     21.01 o
   5   2  17       29.17       38.20      5.90 o
   6   2  17       54.45       57.50      4.73 o
   7   2  17        3.53        2.71      3.22 o
   8   2  17       21.06       29.09      5.48 o
   9   2  17       38.92       26.48     10.04 o
  10   2  17        8.94       91.28     23.29 o
 -10   3  17       72.29       80.58     13.14 o
  -9   3  17       44.38       56.82     11.61 o
  -8   3  17      149.41      135.16     15.06 o
  -7   3  17      227.41      258.16     13.22 o
  -6   3  17      811.16      802.32     23.45 o
  -5   3  17      769.55      783.08     42.35 o
  -4   3  17      308.80      260.04     13.15 o
  -3   3  17       57.50       45.62      5.43 o
  -2   3  17       52.21       49.78      7.27 o
  -1   3  17       29.53       28.72      6.92 o
   0   3  17     2241.56     2247.16     36.28 o
   1   3  17       31.02       33.41      5.05 o
   2   3  17       15.44       18.68      7.30 o
   3   3  17      121.44      104.99      7.23 o
   4   3  17     4433.50     4492.03     40.87 o
   5   3  17     1525.57     1426.77     83.54 o
   6   3  17       28.89       41.76     20.11 o
   7   3  17        6.59        2.09      2.56 o
   8   3  17      356.96      293.10     31.43 o
   9   3  17       66.08       65.58     16.15 o
  10   3  17        5.16       -8.73      8.73 o
  -9   4  17        0.40       -2.44      5.34 o
  -8   4  17       33.18       31.86     12.68 o
  -7   4  17      495.61      530.03     42.22 o
  -6   4  17        0.30       -6.90      6.90 o
  -5   4  17      228.28      231.37     25.58 o
  -4   4  17      122.47      113.57     16.82 o
  -3   4  17        4.19        3.29      2.24 o
  -2   4  17      130.75      118.36     11.43 o
  -1   4  17     1211.21     1151.52     52.26 o
   0   4  17       24.54        4.54     16.22 o
   1   4  17        5.05        2.28      1.87 o
   2   4  17      576.11      562.73     18.11 o
   3   4  17     1324.53     1315.23     21.36 o
   4   4  17     1319.86     1313.31     48.22 o
   5   4  17       60.15       58.16      8.04 o
   6   4  17      139.27      133.21     11.91 o
   7   4  17        4.97       -7.76      7.76 o
   8   4  17      159.02      165.05     25.43 o
   9   4  17       10.09       -0.96      6.04 o
  -8   5  17        0.92       -2.49      6.31 o
  -7   5  17      162.18      191.31     26.83 o
  -6   5  17       83.71       73.78     16.67 o
  -5   5  17      560.17      544.68     40.53 o
  -4   5  17      201.16      172.37     22.14 o
  -3   5  17       10.36       16.83      6.65 o
  -2   5  17      148.04      129.12     12.88 o
  -1   5  17      108.31      119.67      9.26 o
   0   5  17      829.33      737.46     44.36 o
   1   5  17       10.22       10.41      3.21 o
   2   5  17     2075.43     1965.24     67.80 o
   3   5  17      333.18      301.75     25.97 o
   4   5  17      425.28      432.24     23.23 o
   5   5  17      121.92      131.75     12.63 o
   6   5  17        2.58        0.19      6.09 o
   7   5  17       89.00      140.65     24.29 o
   8   5  17       15.85       33.12     14.75 o
  -7   6  17      108.72       90.40     20.13 o
  -6   6  17      143.13      126.63     22.04 o
  -5   6  17       37.63       47.07     12.83 o
  -4   6  17      196.83      241.70     27.42 o
  -3   6  17      974.51     1124.20     55.91 o
  -2   6  17       13.71        0.74      4.76 o
  -1   6  17       88.65       95.30     22.76 o
   0   6  17      155.56      160.05     22.72 o
   1   6  17        1.01        0.85      4.53 o
   2   6  17       58.34       80.07     15.56 o
   3   6  17      322.51      329.26     30.40 o
   4   6  17      490.91      517.15     27.38 o
   5   6  17      328.33      342.10     37.01 o
   6   6  17      105.52      121.54     23.11 o
   7   6  17      191.71      184.01     29.56 o
  -5   7  17      462.80      446.02     41.31 o
  -4   7  17       26.65       41.64     12.70 o
  -3   7  17        5.27        9.27      6.54 o
  -2   7  17        3.50       -3.43      5.24 o
  -1   7  17        1.73        4.17      3.52 o
   0   7  17      584.72      598.27     47.18 o
   1   7  17      300.28      259.32     30.77 o
   2   7  17        0.14        2.61      4.98 o
   3   7  17       79.90       66.88     18.87 o
   4   7  17      610.51      768.90     56.82 o
  -9   0  18      305.45      334.95     26.14 o
  -8   0  18     1369.08     1305.97     50.98 o
  -7   0  18      420.25      378.51     26.94 o
  -6   0  18     1101.72     1065.21     44.54 o
  -5   0  18      750.70      657.13     34.24 o
  -4   0  18      268.23      257.45     21.07 o
  -3   0  18     2236.61     2426.95     63.13 o
  -2   0  18     2987.22     3105.19     70.41 o
  -1   0  18      907.21      938.76     38.42 o
   0   0  18     5135.96     5390.40     90.95 o
   1   0  18      334.02      250.65     19.85 o
   2   0  18      138.70      184.41     21.58 o
   3   0  18     1448.01     1485.79     35.18 o
   4   0  18      746.01      867.89     27.38 o
   5   0  18      796.84      848.44     28.04 o
   6   0  18      844.68      854.64     37.97 o
   7   0  18      613.86      630.18     34.50 o
   8   0  18      223.52      197.08     20.58 o
   9   0  18      499.78      504.22     34.32 o
  10   0  18      304.49      331.06     29.48 o
 -10   1  18       85.05      117.78     17.56 o
  -9   1  18      458.06      402.29     19.94 o
  -8   1  18        0.15        3.02      3.02 o
  -7   1  18     1513.01     1433.98     36.83 o
  -6   1  18      470.01      468.21     20.79 o
  -5   1  18       68.94       61.09      7.50 o
  -4   1  18      654.31      599.61     22.70 o
  -3   1  18        1.72        0.98      1.70 o
  -2   1  18      129.99      137.72     10.69 o
  -1   1  18       31.80       23.65     12.04 o
   0   1  18     2277.46     2327.75     56.02 o
   1   1  18        2.01        8.30      2.63 o
   2   1  18     1116.89     1053.42     23.87 o
   3   1  18     1258.36     1231.29     22.94 o
   4   1  18     1008.55     1099.20     25.31 o
   5   1  18     1759.92     1738.72     55.55 o
   6   1  18       28.59       20.94      3.08 o
   7   1  18      472.47      462.77     16.89 o
   8   1  18      325.69      361.18     19.25 o
   9   1  18      590.24      641.54     27.21 o
  10   1  18        9.60       29.11     15.11 o
 -10   2  18      223.43      253.32     28.26 o
  -9   2  18      280.20      287.89     21.53 o
  -8   2  18      572.26      614.53     20.92 o
  -7   2  18       30.05       30.29      5.25 o
  -6   2  18      400.32      339.26     15.24 o
  -5   2  18     2088.53     2023.01     51.38 o
  -4   2  18      902.96      885.44     40.88 o
  -3   2  18       39.37       25.71      4.95 o
  -2   2  18       69.86       44.01      6.34 o
  -1   2  18      698.99      733.01     25.17 o
   0   2  18      248.90      195.84     18.15 o
   1   2  18      988.00     1027.16     22.40 o
   2   2  18      164.52      170.44     10.05 o
   3   2  18       17.88       21.02      4.65 o
   4   2  18      100.05      102.85     10.61 o
   5   2  18     2310.53     2291.85     43.75 o
   6   2  18      277.51      301.61     10.83 o
   7   2  18      326.25      324.04     11.32 o
   8   2  18      222.48      205.22     24.52 o
   9   2  18      209.17      246.44     28.23 o
  10   2  18      477.95      513.44     42.09 o
 -10   3  18      472.55      468.08     30.09 o
  -9   3  18      486.73      515.91     37.32 o
  -8   3  18        1.95        2.55      4.53 o
  -7   3  18       24.26       24.05      4.70 o
  -6   3  18      269.83      295.39     14.64 o
  -5   3  18      244.74      224.06     12.78 o
  -4   3  18      613.77      639.03     20.95 o
  -3   3  18      262.07      238.95     15.34 o
  -2   3  18       12.66       15.21      3.15 o
  -1   3  18      365.03      343.46     14.90 o
   0   3  18     2570.84      842.87   1231.79 o
   1   3  18      719.08      746.78     23.24 o
   2   3  18      143.72      122.29      8.85 o
   3   3  18       20.78      104.46     10.32 o
   4   3  18      149.36      148.80      8.29 o
   5   3  18     2102.18     2053.05     25.96 o
   6   3  18      452.59      489.16     22.43 o
   7   3  18       12.52       10.84      3.55 o
   8   3  18       94.04       96.09     19.03 o
   9   3  18       66.09       47.47     14.92 o
  10   3  18       11.25        2.94      6.46 o
  -9   4  18       60.09       53.68     11.05 o
  -8   4  18       45.93       52.30     10.30 o
  -7   4  18       52.96       88.71     13.18 o
  -6   4  18      410.26      333.04     28.68 o
  -5   4  18        8.82       12.97      4.78 o
  -4   4  18       84.35       67.89      7.39 o
  -3   4  18      905.80      810.69     31.55 o
  -2   4  18      723.15      592.60     25.83 o
  -1   4  18      240.70      251.13     25.03 o
   0   4  18       11.33       13.02      5.00 o
   1   4  18      214.79      190.17     17.25 o
   2   4  18      879.28      869.42     42.81 o
   3   4  18      822.45      788.62     39.56 o
   4   4  18       12.48       21.19      6.71 o
   5   4  18       64.31       49.40      7.55 o
   6   4  18       14.99       18.48      6.91 o
   7   4  18       95.60      145.10     23.13 o
   8   4  18        3.39        9.17      8.39 o
   9   4  18      170.96      221.39     30.33 o
  -8   5  18      176.09      149.58     25.94 o
  -7   5  18       15.95       21.27      8.67 o
  -6   5  18       51.43       45.23     13.03 o
  -5   5  18       13.11       16.34      8.99 o
  -4   5  18       32.79       20.86      6.68 o
  -3   5  18      549.89      535.81     27.46 o
  -2   5  18      135.94      132.70     13.18 o
  -1   5  18      493.36      429.05     35.20 o
   0   5  18        1.69       -3.26      4.89 o
   1   5  18       30.64       27.82      5.30 o
   2   5  18       34.66       28.71      9.00 o
   3   5  18      138.07       79.55     13.77 o
   4   5  18        0.37       -5.88      5.88 o
   5   5  18      104.01      113.89     12.24 o
   6   5  18       92.48       98.31     20.13 o
   7   5  18       14.53        6.65      7.03 o
   8   5  18      144.65      148.69     26.14 o
  -7   6  18       81.34       84.57     19.03 o
  -6   6  18       19.83       17.17      8.15 o
  -5   6  18       15.36        6.84      5.28 o
  -4   6  18       19.18       29.70     10.93 o
  -3   6  18       40.04       49.03     12.88 o
  -2   6  18       75.45       86.92     25.82 o
  -1   6  18        3.75       13.57      8.36 o
   0   6  18        5.97       10.24      8.20 o
   1   6  18      267.57      247.00     27.82 o
   2   6  18       87.43      106.75     18.18 o
   3   6  18        8.27       22.26      8.95 o
   4   6  18        3.07        6.72     11.55 o
   5   6  18        6.68       13.21     10.85 o
   6   6  18       11.30       15.64     10.15 o
  -4   7  18       84.13       89.58     18.76 o
  -3   7  18        6.38        0.99      4.37 o
  -2   7  18       57.20       61.42     10.33 o
  -1   7  18        1.40       15.36      9.57 o
   0   7  18      102.99      150.37     24.65 o
   1   7  18      142.16      173.73     25.58 o
   2   7  18       73.94       90.81     18.09 o
   3   7  18        3.49        7.70      4.61 o
   4   7  18       63.16       92.23     21.92 o
 -10   1  19        3.67       16.16      7.21 o
  -9   1  19        0.01        2.90      2.83 o
  -8   1  19        4.82       10.11      3.80 o
  -7   1  19      955.62      907.56     29.94 o
  -6   1  19      537.40      527.00     22.53 o
  -5   1  19      780.01      828.67     27.66 o
  -4   1  19      107.07      143.50     34.03 o
  -3   1  19      112.00      124.49     13.13 o
  -2   1  19       40.46       38.97      6.04 o
  -1   1  19      155.62      167.42     12.26 o
   0   1  19      419.19      446.00     19.60 o
   1   1  19       12.22       12.52      2.95 o
   2   1  19      186.57      175.44      8.85 o
   3   1  19        1.08        4.80      1.77 o
   4   1  19       79.08       72.75      6.79 o
   5   1  19       13.89       15.72      4.80 o
   6   1  19        1.52        2.28      3.06 o
   7   1  19      162.45      150.78     12.15 o
   8   1  19      140.88      118.05     11.29 o
   9   1  19      840.63      903.13     32.06 o
  10   1  19      177.65      196.10     24.46 o
 -10   2  19       19.01       36.37     11.72 o
  -9   2  19        8.68       14.67      7.80 o
  -8   2  19      243.94      280.61     16.46 o
  -7   2  19        3.04       -2.18      2.18 o
  -6   2  19       32.04       24.08      5.10 o
  -5   2  19       44.80       39.29     10.36 o
  -4   2  19       23.88       32.02      5.94 o
  -3   2  19        0.92        0.77      2.48 o
  -2   2  19       20.12       18.38      4.94 o
  -1   2  19       10.81       13.73      3.56 o
   0   2  19       72.55       84.12      7.60 o
   1   2  19       26.77       22.90      3.47 o
   2   2  19      187.88      166.11     10.66 o
   3   2  19      268.75      289.19     16.10 o
   4   2  19        0.01        1.37      2.24 o
   5   2  19      279.19      286.52     16.01 o
   6   2  19      448.77      449.73     13.70 o
   7   2  19      364.85      353.46     13.94 o
   8   2  19       47.64       31.57     11.47 o
   9   2  19        0.00        7.71     11.12 o
  10   2  19        1.51       35.22     20.52 o
 -10   3  19       10.07        8.08      6.25 o
  -9   3  19       90.63       81.50     12.97 o
  -8   3  19      282.94      308.78     22.96 o
  -7   3  19      121.85      121.76      9.68 o
  -6   3  19      126.38       90.04      8.38 o
  -5   3  19      650.84      632.59     21.56 o
  -4   3  19      608.99      644.12     21.44 o
  -3   3  19        0.04       -1.50      2.16 o
  -2   3  19       41.61       45.23      4.82 o
  -1   3  19      109.96      146.27     12.42 o
   0   3  19     2242.55     1019.80    969.53 o
   1   3  19       17.14       14.06      8.12 o
   2   3  19       19.42       24.11      7.31 o
   3   3  19     1332.73     1307.01     38.86 o
   4   3  19       75.34       73.67      6.70 o
   5   3  19      280.78      257.88     14.05 o
   6   3  19      627.06      621.35     37.37 o
   7   3  19      136.29      134.64     12.15 o
   8   3  19      174.59      170.91     25.75 o
   9   3  19      126.53      161.76     25.32 o
  -9   4  19       35.54       28.12      8.31 o
  -8   4  19      798.79      840.86     39.68 o
  -7   4  19      838.54      792.68     51.08 o
  -6   4  19     1547.05     1528.61     49.74 o
  -5   4  19        4.68        1.15      3.62 o
  -4   4  19       51.55       34.13      5.49 o
  -3   4  19        0.76       -0.79      3.43 o
  -2   4  19      546.02      539.76     38.25 o
  -1   4  19     1103.02     1035.30     33.04 o
   0   4  19       48.13       45.61     10.93 o
   1   4  19        0.78        3.59      2.36 o
   2   4  19     1296.81     1187.51     28.22 o
   3   4  19     3882.09     3707.18     41.98 o
   4   4  19        7.33        7.13      4.58 o
   5   4  19      139.78      118.31     15.24 o
   6   4  19       18.49       25.14      8.64 o
   7   4  19        8.61        3.88      6.37 o
   8   4  19        3.66       -0.04      6.69 o
   9   4  19       74.47      100.73     22.77 o
  -8   5  19     1310.28     1367.80     53.66 o
  -7   5  19       23.53       27.36      9.87 o
  -6   5  19      202.06      191.78     20.89 o
  -5   5  19      280.37      300.21     22.57 o
  -4   5  19      825.83      868.52     36.67 o
  -3   5  19       70.26       56.60      9.44 o
  -2   5  19      261.61      257.88     18.31 o
  -1   5  19      289.95      286.99     29.41 o
   0   5  19      371.25      328.95     30.59 o
   1   5  19      422.36       88.80    182.85 o
   2   5  19      232.51      235.91     24.68 o
   3   5  19       87.92       91.36     14.64 o
   4   5  19       91.57      112.87     16.03 o
   5   5  19       51.41       60.51     20.14 o
   6   5  19       42.03       49.52     15.39 o
   7   5  19      164.58      172.88     27.17 o
   8   5  19      108.81      162.95     28.17 o
  -6   6  19      155.63      170.14     26.33 o
  -5   6  19        0.83       10.94      7.63 o
  -4   6  19      448.01      486.46     31.99 o
  -3   6  19       45.38       49.62     17.56 o
  -2   6  19       76.38       71.61     10.51 o
  -1   6  19     1044.46     1053.60     60.10 o
   0   6  19     1116.19     1126.21     61.04 o
   1   6  19      168.44      144.66     21.53 o
   2   6  19       96.46      118.80     18.99 o
   3   6  19       39.39       23.31      8.36 o
   4   6  19       37.44       38.98     11.44 o
   5   6  19      413.43      548.94     47.48 o
   6   6  19      135.84      145.46     25.82 o
  -4   7  19       90.96      111.69     15.03 o
  -3   7  19        0.96       -0.85     12.35 o
  -2   7  19       40.64       30.62      7.43 o
  -1   7  19      402.93      426.84     41.81 o
   0   7  19      369.36      336.33     36.40 o
   1   7  19       39.89       35.16     12.08 o
   2   7  19      251.72      266.15     21.93 o
   3   7  19      310.71      305.79     23.39 o
   4   7  19      459.67      505.87     46.81 o
  -9   0  20      189.39      178.56     19.59 o
  -8   0  20      451.11      450.32     31.24 o
  -7   0  20      283.95      250.25     22.84 o
  -6   0  20      212.84      199.99     20.01 o
  -5   0  20      535.16      490.57     30.98 o
  -4   0  20       23.71       25.83      7.24 o
  -3   0  20     1272.79     1398.18     36.04 o
  -2   0  20     4540.92     4496.50     63.55 o
  -1   0  20     2058.10     2039.99     59.87 o
   0   0  20     2402.39     2377.44     64.28 o
   1   0  20     3016.18     2901.86     71.30 o
   2   0  20     1619.15     1790.55     39.91 o
   3   0  20      560.31      502.07     21.56 o
   4   0  20       33.48       34.60      8.50 o
   5   0  20      204.50      168.44     18.82 o
   7   0  20      365.50      375.17     27.49 o
   8   0  20     2715.62     2836.99     78.79 o
   9   0  20      162.10      161.91     19.98 o
  10   0  20      524.79      520.09     37.06 o
 -10   1  20      106.94       63.91     14.03 o
  -9   1  20      226.70      239.32     15.98 o
  -8   1  20      316.44      326.56     20.52 o
  -7   1  20       18.62       20.38      5.11 o
  -6   1  20      615.38      553.04     23.63 o
  -5   1  20       15.44       14.31      4.46 o
  -4   1  20     7051.57     6870.34     65.85 o
  -3   1  20      731.93      685.37     28.49 o
  -2   1  20        1.08        4.88      2.31 o
  -1   1  20     1028.13     1065.63     25.17 o
   0   1  20      634.25      625.57     23.70 o
   1   1  20       93.17      107.02      8.07 o
   2   1  20      181.05      189.71      9.34 o
   3   1  20       49.91       35.31      4.77 o
   4   1  20      179.69      199.22     11.40 o
   5   1  20     1322.10     1262.02     78.97 o
   6   1  20      579.18      546.72     21.41 o
   7   1  20     1343.04     1417.56     38.02 o
   8   1  20      232.99      246.35     16.38 o
   9   1  20       15.59        3.90      5.61 o
  10   1  20       20.12       19.03      8.85 o
 -10   2  20       27.28       21.02     10.20 o
  -9   2  20      201.43      169.75     22.90 o
  -8   2  20      149.13      149.04     14.18 o
  -7   2  20        4.43       11.21      3.53 o
  -6   2  20      197.46      213.36     14.85 o
  -5   2  20      240.04      266.46     16.39 o
  -4   2  20      234.32      265.11     16.37 o
  -3   2  20      241.13      251.40     12.75 o
  -2   2  20      286.83      265.59     11.20 o
  -1   2  20      689.72      733.83     28.39 o
   0   2  20      935.45      932.86     51.14 o
   1   2  20      941.21      942.31     32.90 o
   2   2  20      292.26      292.93     13.87 o
   3   2  20       42.78       55.81      7.43 o
   4   2  20      493.31      509.27     21.80 o
   5   2  20      358.50      369.14     18.62 o
   6   2  20      466.54      443.01     14.96 o
   7   2  20       55.68       54.29      5.90 o
   8   2  20        3.29        0.36      5.14 o
   9   2  20     1239.79     1240.87     63.69 o
  10   2  20      381.75      375.01     37.05 o
 -10   3  20      135.74      118.40     21.51 o
  -9   3  20      417.80      483.86     30.04 o
  -8   3  20       10.94       26.46      7.45 o
  -7   3  20       20.76       19.31      4.39 o
  -6   3  20       46.68       47.38      8.71 o
  -5   3  20      961.53     1011.71     35.03 o
  -4   3  20      996.97      964.75     25.86 o
  -3   3  20      160.74      145.08     10.14 o
  -2   3  20       58.94       69.53      8.82 o
  -1   3  20     1209.89     1223.72     44.56 o
   0   3  20     1444.78     1379.23     54.32 o
   1   3  20      199.96      150.81     61.93 o
   2   3  20      171.63      152.04     13.06 o
   3   3  20     1203.36     1251.56     28.30 o
   4   3  20       81.28       90.95      7.22 o
   5   3  20      156.09      172.52      6.76 o
   6   3  20        9.58       20.70     15.30 o
   7   3  20      409.60      419.77     21.93 o
   8   3  20      314.03      333.36     34.06 o
   9   3  20      250.54      208.75     28.39 o
  -9   4  20       43.77       61.31     11.87 o
  -8   4  20       10.72       38.06      9.64 o
  -7   4  20      306.23      320.20     24.11 o
  -6   4  20      331.70      348.60     24.02 o
  -5   4  20      126.57      133.18     14.28 o
  -4   4  20       31.76       20.90      8.71 o
  -3   4  20      101.93      132.04     19.82 o
  -2   4  20        0.56       -5.79      5.79 o
  -1   4  20      217.57      197.60     14.87 o
   0   4  20      773.97      804.74     44.57 o
   1   4  20      115.12       29.36     60.52 o
   2   4  20     1178.56     1107.49     28.13 o
   3   4  20       12.07       15.09      3.50 o
   4   4  20      297.18      290.73     24.58 o
   5   4  20      238.23      247.33     22.23 o
   6   4  20      152.90      176.89     14.70 o
   7   4  20      331.99      370.30     37.32 o
   8   4  20       22.41       18.03     11.56 o
  -8   5  20        6.65       11.52      8.69 o
  -7   5  20      253.52      262.74     23.18 o
  -6   5  20       72.97       71.44     17.09 o
  -5   5  20      174.88      170.23     17.30 o
  -4   5  20       19.60       21.40      6.70 o
  -3   5  20      339.77      300.54     26.79 o
  -2   5  20       22.36       30.06     10.35 o
  -1   5  20      197.93      200.45     24.80 o
   0   5  20       78.86       60.27     13.55 o
   1   5  20       35.51       25.96      9.01 o
   2   5  20      400.34      408.46     32.49 o
   3   5  20       24.80       23.29      8.75 o
   4   5  20      527.16      491.61     33.77 o
   5   5  20       32.05       32.72      7.16 o
   6   5  20      146.35      168.79     26.95 o
   7   5  20      121.04      135.47     24.52 o
  -6   6  20        5.25       -3.24      5.22 o
  -5   6  20      355.17      347.74     26.10 o
  -4   6  20      142.75      144.05     16.72 o
  -3   6  20       35.82       28.68      7.42 o
  -2   6  20       69.21       68.79     16.85 o
  -1   6  20        3.91        2.94      7.40 o
   0   6  20       40.87       38.67     13.23 o
   1   6  20        4.97       -4.24      5.88 o
   2   6  20        2.96       11.03      6.89 o
   3   6  20       42.55       29.38      9.86 o
   4   6  20      245.99      230.87     19.05 o
   5   6  20      123.95      124.98     23.92 o
   6   6  20        2.23       -3.53      7.04 o
  -3   7  20       35.70       41.11      9.33 o
  -2   7  20       98.41       68.75     17.55 o
  -1   7  20        6.53       10.68      7.52 o
   0   7  20      395.38      424.07     41.12 o
   1   7  20      161.80      184.43     26.40 o
   2   7  20        8.13       20.91     10.62 o
   3   7  20       24.59       23.43      6.93 o
 -10   1  21        7.33       26.07      9.87 o
  -9   1  21       25.64       31.80      6.89 o
  -8   1  21      242.89      261.48     17.20 o
  -7   1  21       36.73       19.23      4.91 o
  -6   1  21       15.10       21.90      5.27 o
  -5   1  21      162.58      155.93     12.67 o
  -4   1  21      417.68      415.90     16.93 o
  -3   1  21      421.26      469.22     17.63 o
  -2   1  21       88.04       76.62      6.12 o
  -1   1  21      628.27      702.19     21.13 o
   0   1  21        3.57        7.02      3.76 o
   1   1  21      117.00      119.89      8.85 o
   2   1  21        9.86        6.20      2.58 o
   3   1  21        8.00       14.38      3.46 o
   4   1  21      544.58      527.21     23.33 o
   5   1  21        6.91       16.81      6.91 o
   6   1  21       69.34       56.61     11.45 o
   7   1  21      946.84      936.37     30.66 o
   8   1  21        1.02        4.12      3.37 o
   9   1  21       67.76       67.79     14.55 o
  10   1  21       34.55       27.88     12.40 o
 -10   2  21      196.57      214.81     27.15 o
  -9   2  21       33.55       41.20     12.26 o
  -8   2  21        0.28       -0.68      2.14 o
  -7   2  21        5.40        7.95      3.64 o
  -6   2  21        5.47       18.63      4.63 o
  -5   2  21      846.51      821.96     23.79 o
  -4   2  21     1500.43     1465.39     31.48 o
  -3   2  21      740.72      742.98     22.37 o
  -2   2  21      757.40      685.08     21.37 o
  -1   2  21      641.13      651.42     26.86 o
   0   2  21        3.86        8.89      3.63 o
   1   2  21       20.48       30.85      6.43 o
   2   2  21      161.12      170.78     13.55 o
   3   2  21       82.15       75.49     12.25 o
   4   2  21       11.92       24.32      8.62 o
   5   2  21       31.22       39.45      9.08 o
   6   2  21      533.32      537.70     19.72 o
   7   2  21      354.58      369.54     16.82 o
   8   2  21      195.75      256.24     28.22 o
   9   2  21      248.45      261.75     30.68 o
  10   2  21       66.70       63.34     17.74 o
  -9   3  21      128.50      105.59     19.66 o
  -8   3  21     1084.33     1159.97     62.88 o
  -7   3  21        0.86        1.17      3.39 o
  -6   3  21      788.99      766.58     29.35 o
  -5   3  21      122.00      104.50      8.76 o
  -4   3  21      216.05      185.94     15.34 o
  -3   3  21       63.40       75.18     26.88 o
  -2   3  21      138.66      131.51     12.18 o
  -1   3  21       46.88       53.73      6.62 o
   0   3  21      132.28      192.51     15.07 o
   1   3  21      810.87      181.14    370.88 o
   2   3  21      476.03      465.50     18.97 o
   3   3  21      930.81      928.13     25.47 o
   4   3  21       21.79       19.43      3.63 o
   5   3  21      187.56      163.40     17.81 o
   6   3  21     1617.52     1602.24     43.14 o
   7   3  21      988.18      973.66     34.09 o
   8   3  21       72.91       74.98     18.48 o
   9   3  21        0.29        5.33      7.17 o
  -9   4  21      111.08      102.62     25.32 o
  -8   4  21      276.64      321.78     25.23 o
  -7   4  21        5.28        5.29      6.25 o
  -6   4  21       19.53       10.37      5.26 o
  -5   4  21        2.74        5.14      4.48 o
  -4   4  21      743.97      710.55     47.17 o
  -3   4  21      902.18      924.00     52.32 o
  -2   4  21        0.17        3.16      5.11 o
  -1   4  21        0.43        8.54      6.48 o
   0   4  21      443.17      425.02     33.14 o
   1   4  21      300.93      109.03    148.17 o
   2   4  21       89.30       83.43      8.20 o
   3   4  21      106.10      113.21      9.80 o
   4   4  21      388.54      386.47     29.04 o
   5   4  21      595.98      529.43     33.08 o
   6   4  21      593.57      599.32     27.38 o
   7   4  21       53.50       50.12     15.27 o
   8   4  21      282.54      360.81     38.30 o
  -7   5  21        5.01        4.62      4.30 o
  -6   5  21       16.09        9.25      7.16 o
  -5   5  21      527.81      543.62     30.91 o
  -4   5  21      348.47      326.94     23.12 o
  -3   5  21       85.51      106.33     19.54 o
  -2   5  21       66.55       43.66     12.98 o
  -1   5  21       13.18       19.21      9.01 o
   0   5  21       13.66       22.36      8.09 o
   1   5  21      946.21      989.78     52.75 o
   2   5  21       98.52       97.72     16.35 o
   3   5  21       51.72       42.41     10.80 o
   4   5  21       55.81       43.68     11.33 o
   5   5  21       23.66       14.49      5.37 o
   6   5  21       55.00       70.65     17.91 o
   7   5  21        2.27       10.55     10.01 o
  -6   6  21      146.64      146.56     17.82 o
  -5   6  21      271.01      305.29     24.88 o
  -4   6  21      372.52      405.06     27.32 o
  -3   6  21       63.85       71.94     16.11 o
  -2   6  21        0.66        6.83      7.65 o
  -1   6  21      867.39      894.37     56.79 o
   0   6  21      109.27      116.15     20.07 o
   1   6  21        0.86       -4.28      5.11 o
   2   6  21      609.71      566.29     41.69 o
   3   6  21       99.65       83.91     16.16 o
   4   6  21       36.12       47.26      9.29 o
   5   6  21      210.26      238.67     32.45 o
   6   6  21        6.44       22.30     12.66 o
  -3   7  21        2.20       -4.44      7.08 o
  -2   7  21      216.57      263.35     34.22 o
  -1   7  21       33.05       35.64     13.79 o
   0   7  21       32.63       39.10     14.63 o
   1   7  21      174.72      210.42     28.44 o
   2   7  21      224.87      250.45     30.02 o
   3   7  21       28.03       36.94     13.26 o
  -9   0  22       33.83       52.37     11.41 o
  -8   0  22      918.35     1073.65     49.96 o
  -7   0  22      952.00      919.63     45.82 o
  -6   0  22     1217.01     1105.93     49.23 o
  -5   0  22        4.82       -1.11      3.10 o
  -4   0  22       48.31       49.58     10.78 o
  -3   0  22      123.28      123.15     16.10 o
  -2   0  22     2729.34     2792.49     74.59 o
  -1   0  22      481.68      596.11     34.10 o
   0   0  22      916.08      962.82     43.35 o
   1   0  22     3584.31     3453.07     81.99 o
   2   0  22      665.20      658.22     36.13 o
   3   0  22       81.85       78.03     12.64 o
   4   0  22      190.42      168.86     19.14 o
   5   0  22      362.68      326.66     27.17 o
   7   0  22      899.45      874.39     42.98 o
   8   0  22      121.47      119.27     16.78 o
   9   0  22       45.36       49.05     11.25 o
 -10   1  22      124.20      131.08     19.75 o
  -9   1  22      144.00      162.04     21.86 o
  -8   1  22      423.94      421.18     22.20 o
  -7   1  22       41.39       25.99      5.31 o
  -6   1  22        0.74        6.07      3.52 o
  -5   1  22      572.56      498.39     38.89 o
  -4   1  22      305.59      289.29     17.53 o
  -3   1  22     3846.43     3681.80     61.40 o
  -2   1  22       36.36       38.60      6.44 o
  -1   1  22     2841.73     2805.19     42.46 o
   0   1  22       25.68       26.51      5.72 o
   1   1  22      122.15      156.13     12.61 o
   2   1  22        0.82        6.40      3.52 o
   3   1  22       86.23       88.51      9.79 o
   4   1  22      153.97      169.38     13.71 o
   5   1  22      643.91      665.28     37.39 o
   6   1  22       79.18       80.08     13.39 o
   7   1  22      122.35      113.13     11.06 o
   8   1  22      122.16      133.89     12.18 o
   9   1  22       61.17       64.00     14.65 o
  10   1  22      263.91      260.91     28.84 o
 -10   2  22       65.43       66.72     15.06 o
  -9   2  22       73.64       69.67     15.88 o
  -8   2  22      174.50      189.52     14.57 o
  -7   2  22       34.69       32.00      7.93 o
  -6   2  22      281.16      276.78     17.71 o
  -5   2  22     5111.02     5002.70     73.88 o
  -4   2  22       67.10       67.75      8.79 o
  -3   2  22       93.05       89.16     12.35 o
  -2   2  22     1187.96     1098.23     34.20 o
  -1   2  22     3541.22     3655.70     49.39 o
   0   2  22       14.48       12.20      3.77 o
   1   2  22      446.08      387.71     20.31 o
   2   2  22      297.96      271.82     17.15 o
   3   2  22      155.06      128.93     11.94 o
   4   2  22     2097.35     2069.33     64.31 o
   5   2  22        0.04        0.97      4.61 o
   6   2  22      490.92      497.09     19.44 o
   7   2  22      159.26      183.36     10.87 o
   8   2  22      452.97      439.73     37.33 o
   9   2  22       45.03       37.64     12.90 o
  -9   3  22       31.89       40.57     13.26 o
  -8   3  22       37.78       54.61     15.45 o
  -7   3  22      449.18      463.69     44.33 o
  -6   3  22      136.47      154.14     13.63 o
  -5   3  22      449.94      420.27     22.25 o
  -4   3  22     2810.01     2588.97     55.11 o
  -3   3  22     2465.73     2317.82     51.94 o
  -2   3  22        8.01       11.65      6.22 o
  -1   3  22     1712.86     1648.77     49.00 o
   0   3  22      131.55      128.75     12.88 o
   1   3  22      129.25      146.70     18.70 o
   2   3  22      445.61      290.70    134.08 o
   3   3  22       12.02       14.48      5.07 o
   4   3  22       87.28       94.66     15.83 o
   5   3  22       57.94       47.34     10.17 o
   6   3  22       45.87       64.16     12.41 o
   7   3  22       37.15       58.54      9.07 o
   8   3  22      425.84      410.99     38.82 o
   9   3  22      113.13      116.76     21.73 o
  -8   4  22      309.15      320.26     25.56 o
  -7   4  22       30.49       31.13      8.18 o
  -6   4  22       14.98       17.20      8.78 o
  -5   4  22        6.20        9.59      6.30 o
  -4   4  22      129.03      145.79     22.32 o
  -3   4  22       36.54       24.23      9.81 o
  -2   4  22        2.76        3.52      5.31 o
  -1   4  22       52.54       39.07     11.01 o
   0   4  22      255.58      238.77     24.99 o
   1   4  22      673.69      594.54     39.01 o
   2   4  22       52.94       67.27      7.50 o
   3   4  22      511.32      482.97     33.89 o
   4   4  22     1095.78     1046.64     48.65 o
   5   4  22       75.40       73.56     13.31 o
   6   4  22       91.87      124.60     13.19 o
   7   4  22      310.85      317.35     35.13 o
   8   4  22        0.25        1.46     10.98 o
  -7   5  22       24.02       53.20     11.11 o
  -6   5  22      297.90      313.41     24.76 o
  -5   5  22       23.60       20.78      7.19 o
  -4   5  22        3.75       -5.48      6.84 o
  -3   5  22       10.76       10.09      6.57 o
  -2   5  22       58.25       54.52     14.20 o
  -1   5  22        7.79       13.37      7.05 o
   0   5  22      135.76      144.35     21.04 o
   1   5  22        3.83        5.56      5.75 o
   2   5  22      334.87      286.77     28.22 o
   3   5  22      355.74      357.14     30.75 o
   4   5  22       41.58       55.25     12.62 o
   5   5  22       77.47       66.84     10.01 o
   6   5  22      131.78      127.53     23.35 o
   7   5  22      131.03      118.67     24.35 o
  -6   6  22       51.53       69.85     14.12 o
  -5   6  22      195.88      224.97     21.42 o
  -4   6  22      320.44      319.20     40.53 o
  -3   6  22       16.11       21.46     10.68 o
  -2   6  22      311.08      416.79     40.54 o
  -1   6  22       54.62       87.37     18.78 o
   0   6  22        7.11        7.48      8.42 o
   1   6  22        0.32        3.27      5.97 o
   2   6  22      145.74      174.33     24.06 o
   3   6  22        9.65       13.32      7.25 o
   4   6  22       12.49        3.26      4.17 o
   5   6  22       66.76       95.85     20.21 o
  -2   7  22       14.18       19.21     10.38 o
  -1   7  22        1.71       -7.11      7.11 o
   0   7  22       40.67       57.46     16.03 o
   1   7  22      340.18      300.59     35.60 o
   2   7  22       18.05       14.92      9.77 o
 -10   1  23        2.10        7.87      5.70 o
  -9   1  23      206.62      194.62     23.96 o
  -8   1  23       13.85       21.21      5.50 o
  -7   1  23       24.04       21.56      5.60 o
  -6   1  23       67.99       63.59     13.77 o
  -5   1  23      343.95      381.72     23.31 o
  -4   1  23      337.24      334.64     19.38 o
  -3   1  23      198.03      187.90     14.46 o
  -2   1  23        6.46       11.61      3.96 o
  -1   1  23        1.62       37.70      7.38 o
   0   1  23       62.58      125.05     11.76 o
   1   1  23      268.78      250.20     16.31 o
   2   1  23      309.28      291.32     17.77 o
   3   1  23       15.51       18.84      5.29 o
   4   1  23      443.47      475.64     23.19 o
   5   1  23        0.83        0.49      4.57 o
   6   1  23      222.75      234.46     23.46 o
   7   1  23       30.09       28.25      5.78 o
   8   1  23       40.80       37.38     10.80 o
   9   1  23       43.34       35.05     11.44 o
  10   1  23       30.26       35.47     11.77 o
 -10   2  23        2.23        2.06      5.41 o
  -9   2  23       56.76       63.85     15.02 o
  -8   2  23        6.25        8.38      7.07 o
  -7   2  23      142.08      169.31     19.77 o
  -6   2  23      332.01      298.87     18.64 o
  -5   2  23      104.73      116.68     11.90 o
  -4   2  23       68.01       71.05      9.20 o
  -3   2  23       91.97       99.91     25.29 o
  -2   2  23      182.44      165.28     15.65 o
  -1   2  23      533.10      499.86     23.64 o
   0   2  23       16.96       18.23      4.16 o
   1   2  23      316.58      258.89     17.21 o
   2   2  23      121.39      123.99     12.39 o
   3   2  23       99.39      101.45     11.04 o
   4   2  23       35.95       70.21     13.29 o
   5   2  23       78.89       83.54     13.43 o
   6   2  23      320.18      314.75     15.84 o
   7   2  23      197.01      204.61     11.54 o
   8   2  23       12.16       14.83      8.67 o
   9   2  23      105.39      115.84     21.05 o
  -9   3  23        1.24       -1.93      5.38 o
  -8   3  23      208.81      205.20     27.15 o
  -7   3  23        9.62       14.67      5.88 o
  -6   3  23        1.66        2.17      2.82 o
  -5   3  23      350.17      352.74     20.76 o
  -4   3  23     2558.68     2449.29     54.42 o
  -3   3  23       74.87       77.53     10.28 o
  -2   3  23       86.25       79.42     10.14 o
  -1   3  23      512.53      482.57     24.25 o
   0   3  23      268.73      226.09     12.77 o
   1   3  23     1733.79     1654.03     62.22 o
   2   3  23      353.27      123.07    155.13 o
   3   3  23      113.22      110.18      9.55 o
   4   3  23      109.92      116.87      9.33 o
   5   3  23        5.60        0.22      3.69 o
   6   3  23        9.41        9.08      4.93 o
   7   3  23      334.62      352.59     26.46 o
   8   3  23      237.83      285.75     33.29 o
   9   3  23        9.45        7.16      7.51 o
  -8   4  23      197.97      239.19     32.29 o
  -7   4  23        0.06        4.88      7.25 o
  -6   4  23      322.55      359.43     36.48 o
  -5   4  23       75.46       62.20     15.22 o
  -4   4  23      676.06      680.20     47.35 o
  -3   4  23      629.87      573.91     42.48 o
  -2   4  23      712.89      686.87     45.14 o
  -1   4  23      118.96       97.05     17.06 o
   0   4  23      119.07       97.38     10.51 o
   1   4  23      726.66      738.71     44.12 o
   2   4  23      161.02       72.94     70.20 o
   3   4  23      206.66      166.78     20.46 o
   4   4  23      375.32      359.09     29.58 o
   5   4  23     1027.68      996.50     47.56 o
   6   4  23      865.63      898.07     35.07 o
   7   4  23      125.27      108.56     21.89 o
   8   4  23      293.70      264.28     33.46 o
  -7   5  23        2.76       14.57     12.37 o
  -6   5  23      128.18      108.52     15.23 o
  -5   5  23      396.31      475.48     43.45 o
  -4   5  23       43.91       30.25     13.33 o
  -3   5  23      131.60      142.23     23.25 o
  -2   5  23      460.53      460.48     39.93 o
  -1   5  23       21.43        6.57      6.05 o
   0   5  23        0.30       11.92      7.36 o
   1   5  23      383.35      366.65     33.01 o
   2   5  23        3.41        4.75      5.30 o
   3   5  23       54.31       59.66     13.94 o
   4   5  23      595.24      553.84     38.07 o
   5   5  23      113.88      121.29     33.71 o
   6   5  23       14.93       40.99     13.86 o
   7   5  23      300.57      342.09     38.89 o
  -5   6  23       33.80       35.42     13.74 o
  -4   6  23      568.94      665.18     53.81 o
  -3   6  23       35.08       59.53     16.59 o
  -2   6  23       90.56       98.49     20.32 o
  -1   6  23       15.21       22.64     11.08 o
   0   6  23       76.95       73.55     17.07 o
   1   6  23      171.86      180.83     25.03 o
   2   6  23      523.83      479.81     39.70 o
   3   6  23       24.54       29.11     10.56 o
   4   6  23        5.92       14.40      6.38 o
   5   6  23      374.70      336.23     38.33 o
  -2   7  23      188.75      202.70     30.92 o
  -1   7  23       65.91       83.34     19.76 o
   0   7  23        4.68        8.77      7.14 o
   1   7  23      516.96      538.23     46.28 o
  -9   0  24       21.43       18.99      8.02 o
  -8   0  24     1145.24     1081.12     52.44 o
  -7   0  24      203.00      196.51     22.28 o
  -6   0  24      865.90      742.47     42.49 o
  -5   0  24     2670.60     2536.73     77.10 o
  -4   0  24     3977.36     3963.64     94.83 o
  -3   0  24      136.23      127.34     17.35 o
  -2   0  24     1933.59     1824.90     63.15 o
  -1   0  24     1819.00     1973.58     65.35 o
   0   0  24      400.33      339.59     27.11 o
   1   0  24      962.74     1067.41     47.81 o
   2   0  24      357.12      347.44     27.52 o
   3   0  24       81.93       77.73     13.43 o
   4   0  24     1394.86     1293.64     54.62 o
   5   0  24        0.84       10.33      5.34 o
   6   0  24      376.60      362.40     30.40 o
   7   0  24     1132.54     1152.78     50.29 o
   8   0  24        1.10        9.70      6.52 o
   9   0  24      445.39      434.15     33.42 o
 -10   1  24      318.17      316.25     31.05 o
  -9   1  24      563.20      600.61     42.52 o
  -8   1  24        8.78       13.79      4.70 o
  -7   1  24       79.92       87.54     10.53 o
  -6   1  24      134.22      126.17     12.32 o
  -5   1  24      423.47      403.56     21.98 o
  -4   1  24      555.39      485.94     28.42 o
  -3   1  24      341.47      329.43     19.29 o
  -2   1  24       58.38       65.33      8.63 o
  -1   1  24      508.28      589.44     25.63 o
   0   1  24     1608.21     1550.71     61.74 o
   1   1  24      111.66      133.72     12.31 o
   2   1  24      815.28      766.74     29.41 o
   3   1  24      685.74      682.25     55.64 o
   4   1  24       46.33       51.55      8.17 o
   5   1  24        1.50        2.34      4.39 o
   6   1  24      204.18      200.42     22.06 o
   7   1  24       77.27       89.97      8.38 o
   8   1  24      214.12      183.98     14.73 o
   9   1  24        0.95       26.47      9.96 o
  -9   2  24      131.17      168.70     24.28 o
  -8   2  24      182.53      169.64     14.65 o
  -7   2  24      327.19      334.38     20.44 o
  -6   2  24       21.22       25.47      6.10 o
  -5   2  24       19.97       24.60      5.79 o
  -4   2  24       61.50       66.37      9.65 o
  -3   2  24       75.21       90.10     10.48 o
  -2   2  24      503.81      474.54     30.57 o
  -1   2  24       38.65       41.03      7.11 o
   0   2  24      250.32      226.20     12.67 o
   1   2  24      945.33      994.34     33.99 o
   2   2  24      975.79      944.08     33.30 o
   3   2  24        8.16        6.34      3.08 o
   4   2  24     1183.51     1251.32     52.75 o
   5   2  24        5.26        4.07      5.41 o
   6   2  24      210.93      204.87     21.90 o
   7   2  24        8.52        9.92      5.07 o
   8   2  24        6.57       13.14      9.03 o
   9   2  24      204.51      191.81     26.62 o
  -9   3  24      231.70      270.08     32.32 o
  -8   3  24      281.23      255.56     30.79 o
  -7   3  24      148.49      173.13     14.77 o
  -6   3  24      197.54      206.45     23.24 o
  -5   3  24       12.04       26.82      6.76 o
  -4   3  24       35.18       49.34      8.43 o
  -3   3  24      379.84      397.06     22.48 o
  -2   3  24       68.13       61.59      9.08 o
  -1   3  24      955.40      917.25     44.05 o
   0   3  24        0.09        9.55      6.05 o
   1   3  24        5.29        6.12      5.51 o
   2   3  24      202.77      200.39     22.07 o
   3   3  24      978.78      262.13    510.26 o
   4   3  24      126.22      142.26     18.25 o
   5   3  24       65.69       73.33     13.30 o
   6   3  24       50.00       67.03     12.91 o
   7   3  24      361.21      332.30     21.50 o
   8   3  24      113.08      149.26     24.73 o
  -8   4  24      547.42      470.39     44.28 o
  -7   4  24      510.08      543.49     46.62 o
  -6   4  24       58.41       85.62     19.79 o
  -5   4  24      350.59      284.88     31.98 o
  -4   4  24      446.90      468.67     39.87 o
  -3   4  24        0.50        0.19      4.72 o
  -2   4  24      215.79      203.88     25.21 o
  -1   4  24      497.10      449.30     36.02 o
   0   4  24      208.45      241.27     26.90 o
   1   4  24      600.65      514.92     37.54 o
   2   4  24       43.04       37.26     10.96 o
   3   4  24       75.75       63.27     13.22 o
   4   4  24       64.23       79.89     14.23 o
   5   4  24       11.59       21.06      7.78 o
   6   4  24      274.76      266.38     19.85 o
   7   4  24      380.86      391.39     39.72 o
   8   4  24        6.21       13.42      9.43 o
  -7   5  24        8.90       30.56     12.79 o
  -6   5  24       89.27       96.63     20.58 o
  -5   5  24       36.22       59.58     19.23 o
  -4   5  24      110.55       99.35     20.54 o
  -3   5  24      411.62      412.09     39.04 o
  -2   5  24        0.02       -1.23      8.87 o
  -1   5  24       10.17       16.00      8.84 o
   0   5  24      105.73       98.13     17.99 o
   1   5  24        2.59       -8.30      8.30 o
   2   5  24       20.01       20.36      9.07 o
   3   5  24        1.18       -1.08      6.02 o
   4   5  24       20.11       32.95     10.77 o
   5   5  24      118.36      126.67     18.47 o
   6   5  24      280.95      335.93     37.74 o
  -5   6  24       25.62       28.06     13.15 o
  -4   6  24        0.18       19.26     10.32 o
  -3   6  24       63.82       87.61     20.03 o
  -2   6  24       12.01        3.85      7.17 o
  -1   6  24       21.78       31.43     12.26 o
   0   6  24       69.56       96.05     19.30 o
   1   6  24      136.62      151.66     23.59 o
   2   6  24       26.12       32.31     11.78 o
   3   6  24        5.17       10.78      7.31 o
   4   6  24       60.05       42.22     11.33 o
  -9   1  25        5.68       24.76      9.97 o
  -8   1  25      185.77      182.74     15.43 o
  -7   1  25        3.79       -4.10      4.92 o
  -6   1  25        9.28       17.07      5.16 o
  -5   1  25      142.35      131.06     12.93 o
  -4   1  25       33.69       22.55      5.96 o
  -3   1  25      248.11      243.32     17.96 o
  -2   1  25      127.11      131.56     12.58 o
  -1   1  25     2743.12     2824.66    105.95 o
   0   1  25       32.18       43.59      8.27 o
   1   1  25       37.84       43.74      7.44 o
   2   1  25       12.80       28.86      6.93 o
   3   1  25        0.45       28.81      9.53 o
   4   1  25       38.39       35.07      8.67 o
   5   1  25        3.49       11.44      4.14 o
   6   1  25       52.35       39.13     10.07 o
   7   1  25       77.51       60.88      7.10 o
   8   1  25       24.85       13.40      8.00 o
   9   1  25      180.30      188.73     25.27 o
  -9   2  25        0.06       -9.32      9.32 o
  -8   2  25       13.65       26.04      6.16 o
  -7   2  25       89.50      104.33     18.36 o
  -6   2  25       45.59       67.29      9.54 o
  -5   2  25        4.95       -3.02      3.48 o
  -4   2  25      184.95      216.64     16.40 o
  -3   2  25      864.94      887.82     33.19 o
  -2   2  25       28.32       49.73     10.90 o
  -1   2  25      211.56      209.04     16.03 o
   0   2  25      172.34      190.72     15.36 o
   1   2  25        0.92       10.18      6.44 o
   2   2  25      114.38      105.05     14.33 o
   3   2  25       15.64       18.15      5.14 o
   4   2  25        2.85        6.07      6.09 o
   5   2  25       32.36       20.41      8.76 o
   6   2  25        2.97       -4.70      4.70 o
   7   2  25       20.13       17.94      6.27 o
   8   2  25       77.89       45.91     12.33 o
   9   2  25       40.33       31.25     11.77 o
  -9   3  25        0.15       -0.35      5.35 o
  -8   3  25       59.58       75.88     17.09 o
  -7   3  25      240.86      248.28     18.13 o
  -6   3  25       37.03       41.52      7.91 o
  -5   3  25      351.28      347.21     21.54 o
  -4   3  25       36.56       21.81      5.60 o
  -3   3  25       11.46       10.94      4.79 o
  -2   3  25       98.93       78.71     19.74 o
  -1   3  25      110.74      126.65     13.24 o
   0   3  25      804.73      733.81     30.98 o
   1   3  25      214.99      203.71     12.36 o
   2   3  25      172.34      168.11     20.63 o
   3   3  25        1.27        5.24      4.42 o
   4   3  25      886.11      834.52     45.03 o
   5   3  25      146.02      135.26     18.19 o
   6   3  25        4.51        8.68      4.39 o
   7   3  25       13.75       19.23      6.24 o
   8   3  25      300.24      272.86     32.93 o
  -8   4  25      141.51      129.92     24.01 o
  -7   4  25       14.89       10.10      9.55 o
  -6   4  25      267.21      302.92     34.33 o
  -5   4  25       53.08       56.55     14.44 o
  -4   4  25       27.23       30.53     13.00 o
  -3   4  25       19.50       27.19     10.87 o
  -2   4  25      320.37      259.29     28.69 o
  -1   4  25       84.09       83.41     16.77 o
   0   4  25     1351.39     1306.00     61.40 o
   1   4  25       62.53       35.09     10.56 o
   2   4  25      246.27      247.61     25.89 o
   3   4  25        1.19       -5.80      5.80 o
   4   4  25        2.01       -1.53      4.03 o
   5   4  25      167.08      182.19     21.25 o
   6   4  25      188.55      191.69     17.03 o
   7   4  25      134.09      183.16     27.83 o
  -6   5  25       57.86       79.64     19.52 o
  -5   5  25      637.74      674.09     52.60 o
  -4   5  25       73.82       60.53     16.20 o
  -3   5  25       18.99       31.65     12.55 o
  -2   5  25      631.89      639.09     48.03 o
  -1   5  25      218.01      181.16     25.34 o
   0   5  25      573.10      564.65     42.86 o
   1   5  25      238.72      249.22     28.02 o
   2   5  25      314.32      305.70     30.66 o
   3   5  25        0.36       -6.14      6.14 o
   4   5  25      672.00      667.01     43.11 o
   5   5  25        1.33       12.99      6.77 o
   6   5  25       37.31       41.26     14.12 o
  -4   6  25      269.68      303.50     37.28 o
  -3   6  25      799.51      873.41     61.17 o
  -2   6  25      187.30      183.29     28.36 o
  -1   6  25        4.10       -3.78      6.77 o
   0   6  25       85.60       78.28     17.42 o
   1   6  25       22.78       15.59      8.14 o
   2   6  25      283.22      267.50     30.48 o
   3   6  25       75.84       65.32     14.66 o
   4   6  25       21.70        8.50      6.10 o
  -9   0  26      122.47      112.52     17.83 o
  -8   0  26      334.54      358.91     31.26 o
  -7   0  26      614.50      628.22     41.05 o
  -6   0  26       86.42       91.09     15.74 o
  -5   0  26      548.94      533.55     36.78 o
  -4   0  26     1324.00     1343.62     57.60 o
  -3   0  26     1447.25     1353.19     57.48 o
  -2   0  26      476.49      461.68     33.57 o
  -1   0  26      366.16      354.67     29.09 o
   0   0  26     1969.04     1999.52     68.80 o
   1   0  26      183.08      172.54     20.29 o
   2   0  26        5.78        6.73      5.82 o
   3   0  26       38.52       39.50     10.33 o
   4   0  26       68.16       65.60     13.60 o
   5   0  26      186.31      174.61     21.61 o
   6   0  26       28.89       20.54      8.62 o
   7   0  26      390.99      412.99     30.86 o
   8   0  26      740.22      620.71     39.54 o
  -9   1  26     1574.61     1547.85     69.80 o
  -8   1  26       12.38       22.67      8.48 o
  -7   1  26      120.18      110.79     15.50 o
  -6   1  26      212.76      240.33     17.89 o
  -5   1  26       33.08       43.82      8.01 o
  -4   1  26      104.71       80.52     10.34 o
  -3   1  26      260.69      277.83     18.96 o
  -2   1  26       86.37       63.92      9.15 o
  -1   1  26      764.45      760.77     30.49 o
   0   1  26      648.90      684.66     28.74 o
   1   1  26        5.72        6.00      3.54 o
   2   1  26      453.08      449.12     23.61 o
   3   1  26     2270.95     2207.84     52.60 o
   4   1  26        4.20       12.84      4.58 o
   5   1  26        9.61        8.95      4.35 o
   6   1  26       44.04       52.27     11.72 o
   7   1  26        0.00        1.27      2.58 o
   8   1  26      107.39      105.72     17.88 o
   9   1  26      282.23      276.02     29.86 o
  -9   2  26        5.94       12.64      8.05 o
  -8   2  26      297.96      280.59     51.00 o
  -7   2  26      695.79      667.29     30.05 o
  -6   2  26       21.25       39.54      7.52 o
  -5   2  26        7.44       16.28      6.42 o
  -4   2  26      489.42      568.40     27.16 o
  -3   2  26     3016.68     2881.47     63.22 o
  -2   2  26     2068.75     2004.81     50.14 o
  -1   2  26      408.26      369.37     21.64 o
   0   2  26      932.26      953.01     34.64 o
   1   2  26     3381.53     3269.96     64.04 o
   2   2  26     1012.97      897.09     33.94 o
   3   2  26       83.99       81.00     10.66 o
   4   2  26       24.97       33.78      9.57 o
   5   2  26       33.98       44.01     10.96 o
   6   2  26      303.78      325.88     28.86 o
   7   2  26      465.01      501.80     26.63 o
   8   2  26       17.85        8.19      6.68 o
   9   2  26        1.89       -1.26      6.34 o
  -8   3  26      164.01      171.16     25.81 o
  -7   3  26       63.50       66.05     24.19 o
  -6   3  26      242.05      255.96     25.89 o
  -5   3  26      259.82      293.14     20.13 o
  -4   3  26       84.54       96.42     11.82 o
  -3   3  26        6.67       11.20      4.09 o
  -2   3  26      108.33      118.09     13.06 o
  -1   3  26      600.33      580.88     28.28 o
   0   3  26        1.37       -0.24      4.29 o
   1   3  26        0.00        1.03      2.70 o
   2   3  26      233.69      224.62     24.30 o
   3   3  26     2061.83     2116.48     73.54 o
   4   3  26       14.48        9.56      6.90 o
   5   3  26        1.70        6.45      6.25 o
   6   3  26      256.25      258.25     25.66 o
   7   3  26      125.62      143.24     19.44 o
   8   3  26      230.45      276.46     33.25 o
  -7   4  26       36.10       48.01     14.92 o
  -6   4  26       17.76       14.91     10.98 o
  -5   4  26        3.11        3.75      4.75 o
  -4   4  26      405.74      403.69     37.95 o
  -3   4  26       36.37       25.21      9.56 o
  -2   4  26       17.61       48.11     14.91 o
  -1   4  26       72.42       49.09     12.43 o
   0   4  26        7.18       12.93      8.05 o
   1   4  26      577.40      533.21     39.46 o
   2   4  26       12.74        9.34      5.50 o
   3   4  26       53.75       58.17     13.15 o
   4   4  26       24.26       18.60      7.67 o
   5   4  26       54.20       43.12     12.03 o
   6   4  26      289.37      316.61     28.30 o
   7   4  26       26.58       38.87     14.12 o
  -6   5  26      353.30      369.12     40.63 o
  -5   5  26        9.38       14.50     10.04 o
  -4   5  26      141.54      155.88     25.59 o
  -3   5  26        3.05       -4.47      6.92 o
  -2   5  26        3.98        8.32      7.61 o
  -1   5  26      117.55       91.52     18.60 o
   0   5  26      276.49      272.42     30.59 o
   1   5  26        0.04        4.94      5.58 o
   2   5  26       10.21        5.81      5.06 o
   3   5  26        0.42        5.76      4.83 o
   4   5  26       14.84       17.30      7.91 o
   5   5  26      275.32      262.25     27.17 o
   6   5  26       99.72      132.00     24.57 o
  -4   6  26       51.16       66.68     18.89 o
  -3   6  26        4.88        0.49     12.76 o
  -2   6  26      233.46      231.56     31.31 o
  -1   6  26        9.71        2.92      5.85 o
   0   6  26       83.70       79.24     17.52 o
   1   6  26       23.75       10.23      8.15 o
   2   6  26       50.91       48.27     13.30 o
   3   6  26        5.19       24.38     11.13 o
   4   6  26        4.36        7.80      5.89 o
  -9   1  27      133.10      140.21     21.44 o
  -8   1  27        3.12       13.28      7.11 o
  -7   1  27       13.95       24.23      7.73 o
  -6   1  27       41.59       44.23      8.23 o
  -5   1  27      758.48      706.41     30.63 o
  -4   1  27      207.17      170.69     15.15 o
  -3   1  27     1547.69     1527.55     44.43 o
  -2   1  27      238.27      245.84     17.86 o
  -1   1  27      542.00      512.64     37.67 o
   0   1  27     1222.56     1238.14     44.42 o
   1   1  27      104.32       81.52     14.62 o
   2   1  27      113.39      139.38     14.01 o
   3   1  27      306.86      303.56     28.61 o
   4   1  27       46.23       38.92      8.00 o
   5   1  27        7.84       10.13      4.40 o
   6   1  27       26.55       32.04     10.38 o
   7   1  27       47.42       27.70      5.78 o
   8   1  27       85.84       72.91     14.95 o
   9   1  27        2.67       16.23      8.98 o
  -9   2  27       44.33       79.58     17.72 o
  -8   2  27       96.09       81.32     16.54 o
  -7   2  27      302.17      286.46     20.28 o
  -6   2  27       44.40       27.19     11.48 o
  -5   2  27      913.01      931.10     35.77 o
  -4   2  27      105.53      122.49     13.35 o
  -3   2  27       92.50       99.56     12.04 o
  -2   2  27       54.30       62.16     10.09 o
  -1   2  27       94.29       80.65     10.60 o
   0   2  27      160.60      158.86     14.75 o
   1   2  27       80.82       80.34     11.65 o
   2   2  27       12.18       28.35     10.12 o
   3   2  27      392.80      491.85     26.01 o
   4   2  27       11.17       18.04      8.36 o
   5   2  27      200.94      182.81     21.96 o
   6   2  27       85.06       86.82     15.34 o
   7   2  27        7.93       24.90     10.09 o
   8   2  27       42.19       44.98     14.44 o
  -8   3  27        5.67        4.83      6.47 o
  -7   3  27      219.63      209.40     17.56 o
  -6   3  27      185.26      164.56     32.14 o
  -5   3  27      346.43      335.63     22.06 o
  -4   3  27      470.58      462.24     25.78 o
  -3   3  27       21.73       22.83      6.33 o
  -2   3  27     1546.43     1501.16     46.13 o
  -1   3  27      901.34      866.69     35.03 o
   0   3  27      302.27      286.51     20.14 o
   1   3  27      218.83      207.02     29.96 o
   2   3  27      179.55      181.98     14.19 o
   3   3  27       30.91       45.77     11.59 o
   4   3  27      253.50      270.32     26.77 o
   5   3  27       48.83       54.11     12.61 o
   6   3  27      511.85      542.77     38.01 o
   7   3  27      324.64      304.03     43.69 o
   8   3  27      313.42      318.80     35.84 o
  -7   4  27      378.87      426.06     42.67 o
  -6   4  27      227.58      211.51     28.97 o
  -5   4  27        0.70        5.21      6.30 o
  -4   4  27      136.98      169.85     24.85 o
  -3   4  27      169.83      175.59     24.94 o
  -2   4  27      767.47      818.48     52.49 o
  -1   4  27      144.42       99.23     18.70 o
   0   4  27      823.91      714.96     47.07 o
   1   4  27        0.02        3.74      5.52 o
   2   4  27        1.55        1.44      4.17 o
   3   4  27       63.98       59.48     13.43 o
   4   4  27        9.03        9.27      6.98 o
   5   4  27       43.54       29.39      9.15 o
   6   4  27       58.31       33.09      9.93 o
   7   4  27      308.56      273.13     34.38 o
  -6   5  27       57.71       73.97     18.81 o
  -5   5  27      115.74      146.34     25.65 o
  -4   5  27       39.00       31.24     12.47 o
  -3   5  27      160.12      147.74     24.38 o
  -2   5  27      432.24      433.74     40.88 o
  -1   5  27        7.69       10.55      9.85 o
   0   5  27      477.59      483.61     41.14 o
   1   5  27        3.67        5.87      7.41 o
   2   5  27       72.03       67.00     15.10 o
   3   5  27       14.73       11.04      6.24 o
   4   5  27        6.27        6.62      5.94 o
   5   5  27       32.07       31.38      9.94 o
  -3   6  27      436.45      474.86     46.12 o
  -2   6  27       83.45      115.25     22.93 o
  -1   6  27       76.59      111.32     21.99 o
   0   6  27       33.36       23.64     11.18 o
   1   6  27       30.18       12.13      8.31 o
   2   6  27       14.82       14.42      7.95 o
   3   6  27     1176.51     1191.24     64.06 o
  -9   0  28        3.90       16.59      7.91 o
  -8   0  28      510.10      502.80     38.47 o
  -7   0  28      656.20      616.08     42.24 o
  -6   0  28      240.09      283.30     28.23 o
  -5   0  28       30.76       31.26     10.26 o
  -4   0  28       29.25       15.18      7.42 o
  -3   0  28      920.14      873.93     48.22 o
  -2   0  28     6430.93     6131.75    126.79 o
  -1   0  28     1151.70     1081.01     53.36 o
   0   0  28     1616.70     1524.16     62.76 o
   1   0  28      481.69      439.19     33.78 o
   2   0  28      541.89      519.79     37.13 o
   3   0  28      204.39      186.67     22.64 o
   4   0  28        0.09        5.70      4.93 o
   5   0  28        2.93        0.12      4.28 o
   6   0  28       27.87       13.17      7.84 o
   8   0  28       49.03       29.88      9.13 o
  -9   1  28      137.03      133.83     21.55 o
  -8   1  28       28.42       36.19      7.32 o
  -7   1  28      152.65      166.31     15.58 o
  -6   1  28      409.08      467.19     25.79 o
  -5   1  28      481.71      476.61     25.74 o
  -4   1  28      639.99      630.22     29.45 o
  -3   1  28        9.67       15.85      6.67 o
  -2   1  28        6.30       16.13      8.96 o
  -1   1  28      540.62      601.37     28.18 o
   0   1  28     1193.96     1212.21     39.77 o
   1   1  28       53.52       78.02     10.69 o
   2   1  28     1279.98     1199.21     40.19 o
   3   1  28      416.85      444.41     24.73 o
   4   1  28      179.77      181.73     16.07 o
   5   1  28      360.91      346.01     23.59 o
   6   1  28      211.30      204.38     24.38 o
   7   1  28       68.23       78.39     13.84 o
   8   1  28       11.47       23.74      9.39 o
  -8   2  28      158.35      161.19     24.72 o
  -7   2  28      148.20      138.73     14.82 o
  -6   2  28       47.79       58.68      9.73 o
  -5   2  28       78.17       55.98     11.86 o
  -4   2  28      681.98      730.86     31.99 o
  -3   2  28      122.06      120.10     24.65 o
  -2   2  28      595.10      563.26     27.77 o
  -1   2  28      183.51      179.18     15.89 o
   0   2  28      114.76       84.45     11.03 o
   1   2  28        9.25       24.16      7.20 o
   2   2  28      633.31      640.22     29.95 o
   3   2  28      603.08      614.36     29.63 o
   4   2  28      253.24      184.80     22.46 o
   5   2  28      109.99      103.46     17.34 o
   6   2  28        4.92        3.06      4.69 o
   7   2  28      587.50      630.98     30.81 o
   8   2  28      130.26      147.07     23.57 o
  -8   3  28       88.13      112.79     21.28 o
  -7   3  28      183.59      184.59     28.34 o
  -6   3  28      133.71      138.82     14.82 o
  -5   3  28        5.52       12.16      4.97 o
  -4   3  28      617.12      596.55     29.76 o
  -3   3  28      496.27      517.47     29.56 o
  -2   3  28      383.94      356.72     23.03 o
  -1   3  28      140.42      155.17     15.63 o
   0   3  28        0.44        1.92      3.94 o
   1   3  28       99.94       80.79     18.39 o
   2   3  28       69.28       68.52     14.94 o
   3   3  28      463.24      507.85     37.91 o
   4   3  28       38.22       34.93     10.09 o
   5   3  28     1054.38     1044.88     53.83 o
   6   3  28      838.83      895.54     49.84 o
   7   3  28        9.49       12.18      5.94 o
  -7   4  28      117.08      170.89     27.43 o
  -6   4  28        6.43       14.51     10.46 o
  -5   4  28      515.65      530.76     45.66 o
  -4   4  28       34.38       34.56     11.95 o
  -3   4  28      259.65      233.05     29.06 o
  -2   4  28      848.39      865.35     54.58 o
  -1   4  28      446.46      445.38     38.73 o
   0   4  28       69.08       83.06     17.10 o
   1   4  28      940.25      845.07     51.18 o
   2   4  28      174.37      214.08     26.02 o
   3   4  28      278.03      270.26     28.66 o
   4   4  28      127.00      137.11     20.63 o
   5   4  28        0.02        2.56      5.48 o
   6   4  28       17.74       13.26      6.11 o
  -5   5  28      280.97      327.68     37.80 o
  -4   5  28        7.88        6.86      7.50 o
  -3   5  28       74.93       66.92     17.08 o
  -2   5  28       14.66       35.52     14.21 o
  -1   5  28      467.69      457.03     41.33 o
   0   5  28      426.88      481.58     41.66 o
   1   5  28        2.90        8.57      7.49 o
   2   5  28        4.06       19.23      9.57 o
   3   5  28       30.00       20.61      8.04 o
   4   5  28      403.54      346.83     32.95 o
   5   5  28        0.79       -7.58      7.58 o
  -3   6  28       14.56       18.83     10.16 o
  -2   6  28        5.09       -3.66      6.69 o
  -1   6  28       28.12       52.18     15.64 o
   0   6  28       79.67       82.53     18.20 o
   1   6  28        8.24        4.23      6.25 o
   2   6  28      228.53      261.25     31.87 o
  -8   1  29       49.25       47.10     15.98 o
  -7   1  29       59.89       59.29      9.98 o
  -6   1  29        0.34       -1.07      3.92 o
  -5   1  29      235.83      223.32     18.25 o
  -4   1  29      818.66      813.82     34.04 o
  -3   1  29      163.15      156.67     15.21 o
  -2   1  29        0.03        1.28      4.57 o
  -1   1  29      185.99      198.07     16.78 o
   0   1  29      183.96      199.81     16.84 o
   1   1  29      978.83      928.48     36.03 o
   2   1  29      316.30      317.55     21.32 o
   3   1  29       72.89       85.38     13.52 o
   4   1  29      197.77      179.19     16.59 o
   5   1  29       57.87       66.88     10.65 o
   6   1  29        4.83        9.98      6.28 o
   7   1  29      179.29      182.69     17.30 o
   8   1  29      139.32      147.23     22.08 o
  -8   2  29      128.61      124.34     21.61 o
  -7   2  29       88.98       96.32     12.48 o
  -6   2  29      203.85      195.46     17.19 o
  -5   2  29       10.97       14.89      9.15 o
  -4   2  29      194.67      219.96     18.11 o
  -3   2  29      307.04      333.18     22.04 o
  -2   2  29        1.18       11.99      5.45 o
  -1   2  29        1.54        6.37      4.29 o
   0   2  29      271.66      259.68     19.33 o
   1   2  29      721.96      765.37     33.31 o
   2   2  29       19.48       31.66      7.39 o
   3   2  29     1073.99     1014.66     38.78 o
   4   2  29        2.46        9.50      6.00 o
   5   2  29      294.80      305.85     29.70 o
   6   2  29      123.43       98.93     16.66 o
   7   2  29        5.84       -1.15      5.05 o
   8   2  29        2.91       -8.47      8.47 o
  -7   3  29       31.31       30.16     11.89 o
  -6   3  29      126.02      129.66     14.49 o
  -5   3  29      550.37      547.87     29.25 o
  -4   3  29       47.45       77.22     11.36 o
  -3   3  29       38.10       38.61      8.50 o
  -2   3  29      329.82      346.82     23.04 o
  -1   3  29     1125.04     1056.74     39.90 o
   0   3  29      181.13      158.53     16.76 o
   1   3  29        0.41        9.41      5.10 o
   2   3  29      739.58      610.11     42.26 o
   3   3  29       16.39       21.86      9.24 o
   4   3  29       19.05       30.23     10.06 o
   5   3  29      199.48      203.46     24.53 o
   6   3  29       67.24       66.85     13.85 o
   7   3  29       27.92       35.54     12.82 o
  -6   4  29      134.41      130.58     23.67 o
  -5   4  29       31.13       36.96     13.60 o
  -4   4  29      373.31      395.77     38.94 o
  -3   4  29      700.58      673.64     49.93 o
  -2   4  29      209.74      188.50     26.53 o
  -1   4  29       64.43       68.81     15.70 o
   0   4  29      258.21      183.90     25.02 o
   1   4  29      149.17      117.11     20.22 o
   2   4  29      524.69      516.93     40.50 o
   3   4  29      452.56      483.39     38.67 o
   4   4  29        0.06        4.08      5.77 o
   5   4  29      135.54      137.02     20.30 o
   6   4  29      128.76      117.60     18.57 o
  -5   5  29        3.77        4.44      6.57 o
  -4   5  29       63.09       64.67     17.71 o
  -3   5  29       87.71       83.99     19.69 o
  -2   5  29      177.35      219.28     30.30 o
  -1   5  29      366.86      340.83     36.03 o
   0   5  29        0.02        7.87      7.17 o
   1   5  29       12.44       11.84      9.46 o
   2   5  29        0.09       -5.15      5.69 o
   3   5  29      363.80      359.63     34.75 o
   4   5  29      478.50      469.64     39.03 o
  -2   6  29      103.26      137.63     25.80 o
  -1   6  29      143.31      128.81     23.83 o
   0   6  29        9.37       12.81      8.05 o
   1   6  29       20.72        9.50     10.07 o
  -8   0  30      507.35      595.83     43.55 o
  -7   0  30      526.86      570.79     42.34 o
  -6   0  30        0.01       -4.45      7.00 o
  -5   0  30     1424.25     1364.17     63.73 o
  -4   0  30      373.82      372.83     33.26 o
  -3   0  30      157.80      186.53     23.69 o
  -2   0  30      119.01      138.00     20.31 o
  -1   0  30      353.64      352.53     31.81 o
   0   0  30        6.51       16.32      8.09 o
   1   0  30      779.21      794.41     47.64 o
   2   0  30       81.92       82.03     15.82 o
   3   0  30        9.73        3.68      5.21 o
   4   0  30      322.49      305.15     30.37 o
   5   0  30      131.23      118.18     19.79 o
   6   0  30        0.09       23.59      9.26 o
   8   0  30      420.91      473.52     35.87 o
  -8   1  30        0.10       -3.99      3.99 o
  -7   1  30      269.22      253.41     19.93 o
  -6   1  30      310.43      361.97     23.55 o
  -5   1  30     1082.85     1092.21     47.80 o
  -4   1  30      527.11      527.05     28.10 o
  -3   1  30      759.19      724.08     32.41 o
  -2   1  30      385.44      362.72     23.04 o
  -1   1  30      249.28      259.17     53.26 o
   0   1  30        5.14       22.95      6.72 o
   1   1  30      203.52      226.95     18.32 o
   2   1  30      364.90      401.69     24.43 o
   3   1  30      517.73      538.15     29.73 o
   4   1  30      637.95      641.82     31.30 o
   5   1  30      566.47      518.92     28.38 o
   6   1  30      209.61      231.68     27.04 o
   7   1  30       36.02       20.56      9.34 o
   8   1  30      179.87      215.03     26.56 o
  -8   2  30      253.95      198.67     28.12 o
  -7   2  30      405.07      400.02     25.12 o
  -6   2  30        0.75        2.04      3.58 o
  -5   2  30       23.62       25.29      6.73 o
  -4   2  30       94.23      106.64     12.92 o
  -3   2  30      107.79       97.76     18.00 o
  -2   2  30      214.64      181.09     39.13 o
  -1   2  30        0.40       -0.65      3.70 o
   0   2  30      841.94      822.05     34.89 o
   1   2  30     2684.12     2567.94     61.74 o
   2   2  30      368.93      352.23     23.23 o
   3   2  30      808.19      756.85     45.98 o
   4   2  30      128.57      102.76     18.20 o
   5   2  30      598.49      575.73     41.28 o
   6   2  30       78.41       67.12     14.85 o
   7   2  30        0.58       -6.79      6.79 o
  -7   3  30       90.60      134.89     24.05 o
  -6   3  30      233.30      242.42     19.91 o
  -5   3  30      384.48      409.12     25.79 o
  -4   3  30       57.41       47.01      8.90 o
  -3   3  30       41.23       26.50      6.71 o
  -2   3  30       44.27       42.48      8.68 o
  -1   3  30       36.84       41.79      8.70 o
   0   3  30      834.04      876.07     47.28 o
   1   3  30      217.50      266.75     24.18 o
   2   3  30      136.44      148.96     22.14 o
   3   3  30      407.28      386.19     34.70 o
   4   3  30      118.01       78.86     16.06 o
   5   3  30      218.99      194.30     24.51 o
   6   3  30      197.65      219.22     26.17 o
   7   3  30        0.26       -2.37      6.37 o
  -6   4  30      160.94      147.26     25.84 o
  -5   4  30      223.73      243.73     32.33 o
  -4   4  30        0.13        3.35      6.13 o
  -3   4  30        0.88        2.55      6.08 o
  -2   4  30      583.33      568.79     45.55 o
  -1   4  30      302.53      340.54     34.88 o
   0   4  30       10.75       12.13      6.69 o
   1   4  30      176.69      142.34     21.95 o
   2   4  30        0.61       -0.53      5.16 o
   3   4  30      213.01      229.13     27.28 o
   4   4  30      139.48      159.50     22.86 o
   5   4  30      242.23      235.36     27.00 o
  -4   5  30        4.33       -3.79      6.04 o
  -3   5  30       93.33      129.25     24.20 o
  -2   5  30      337.71      310.55     35.75 o
  -1   5  30       18.72        8.08      6.08 o
   0   5  30       23.28       33.22     13.31 o
   1   5  30       71.85       30.57     11.39 o
   2   5  30      444.98      468.82     40.73 o
   3   5  30       11.72       23.61     10.55 o
   4   5  30        0.22       -8.30      8.30 o
  -8   1  31        0.74        4.52      5.86 o
  -7   1  31       79.57       76.45     11.35 o
  -6   1  31       97.86      122.03     14.37 o
  -5   1  31        0.01        5.61      5.48 o
  -4   1  31      702.46      675.30     32.25 o
  -3   1  31       48.80       56.83      9.87 o
  -2   1  31      125.18       96.76     12.24 o
  -1   1  31      649.52      718.75     32.94 o
   0   1  31       32.48       70.44     11.14 o
   1   1  31      245.64      237.19     19.12 o
   2   1  31      441.07      400.69     24.87 o
   3   1  31     1348.84     1341.00     45.30 o
   4   1  31        4.80       14.38      6.30 o
   5   1  31        2.61        2.24      3.85 o
   6   1  31       46.64       38.14     11.86 o
   7   1  31        2.14       -6.80      6.80 o
  -7   2  31       83.36      118.72     14.26 o
  -6   2  31       10.72       12.61      7.37 o
  -5   2  31       20.86       20.18      6.39 o
  -4   2  31        0.27       -4.13      4.64 o
  -3   2  31       39.39       31.95      7.21 o
  -2   2  31       12.76       13.80      5.47 o
  -1   2  31        0.02        3.68      4.32 o
   0   2  31       26.09       33.60      7.94 o
   1   2  31      162.96      190.70     18.09 o
   2   2  31       20.30       16.88     10.39 o
   3   2  31       20.25       21.99      6.70 o
   4   2  31       13.30       22.32      9.27 o
   5   2  31      163.73      177.78     23.88 o
   6   2  31      239.24      258.43     28.55 o
   7   2  31        5.53       -5.79      5.79 o
  -7   3  31        6.59       13.43     10.22 o
  -6   3  31       24.19       36.43      8.53 o
  -5   3  31      192.68      210.10     18.95 o
  -4   3  31       51.17       53.61     12.88 o
  -3   3  31       31.18       28.20      6.88 o
  -2   3  31      395.75      363.61     24.32 o
  -1   3  31      183.74      202.51     18.37 o
   0   3  31      245.01      275.40     21.59 o
   1   3  31      246.57      268.10     20.98 o
   2   3  31     1481.92     1408.33     66.28 o
   3   3  31       15.12        1.56      5.57 o
   4   3  31       57.70       57.92     13.84 o
   5   3  31       13.69        7.48      6.23 o
   6   3  31        2.72        1.42      4.35 o
  -6   4  31       30.71       27.50     13.04 o
  -5   4  31      245.37      311.49     36.35 o
  -4   4  31        1.02       -6.34      7.07 o
  -3   4  31      416.43      406.09     40.16 o
  -2   4  31       87.03       81.57     18.91 o
  -1   4  31     1143.31     1144.09     64.05 o
   0   4  31      117.05      110.38     20.14 o
   1   4  31       84.90       59.80     14.81 o
   2   4  31      115.26      111.28     19.25 o
   3   4  31       84.91       61.41     14.75 o
   4   4  31      319.27      331.87     32.96 o
   5   4  31        4.06       -4.42      5.36 o
  -4   5  31      120.71      115.44     23.92 o
  -3   5  31       61.65       69.29     20.77 o
  -2   5  31       42.63       55.75     16.20 o
  -1   5  31        0.73        8.07      6.30 o
   0   5  31      282.93      279.48     33.06 o
   1   5  31       75.56       82.49     19.11 o
   2   5  31       35.32       36.86     12.46 o
   3   5  31      208.16      207.48     27.74 o
  -8   0  32      924.87      976.31     57.76 o
  -7   0  32      764.70      764.77     50.72 o
  -6   0  32       30.20       46.05     13.00 o
  -5   0  32     1129.96     1231.73     62.78 o
  -4   0  32      167.38      157.50     22.32 o
  -3   0  32        1.83        3.03      5.94 o
  -2   0  32      399.02      402.71     35.49 o
  -1   0  32      925.31      952.37     54.13 o
   0   0  32      106.61      125.88     20.45 o
   1   0  32      307.51      302.73     30.87 o
   2   0  32      628.35      575.22     42.15 o
   3   0  32      119.91      108.81     19.21 o
   4   0  32     4029.49     3904.23    112.06 o
   5   0  32      279.65      288.53     31.46 o
   6   0  32       21.13       20.24      9.32 o
  -8   1  32       24.87       24.13      7.15 o
  -7   1  32        0.54       -2.03      3.76 o
  -6   1  32      568.20      543.11     30.00 o
  -5   1  32      404.32      415.46     27.69 o
  -4   1  32        5.35        7.50      4.62 o
  -3   1  32      847.35      914.49     37.95 o
  -2   1  32       86.69      110.06     17.20 o
  -1   1  32     1348.30     1403.12     46.48 o
   0   1  32     1218.52     1184.16     42.90 o
   1   1  32      186.72      165.13     16.39 o
   2   1  32      858.86      752.94     34.50 o
   3   1  32      115.10      131.49     35.48 o
   4   1  32      263.13      263.01     20.96 o
   5   1  32       37.17       24.96      7.22 o
   6   1  32       50.43       59.31     14.64 o
   7   1  32       25.40       34.43     11.57 o
  -7   2  32      541.89      622.30     32.50 o
  -6   2  32       98.70       80.77     35.17 o
  -5   2  32       87.66       87.46     12.61 o
  -4   2  32       35.13       32.68      8.02 o
  -3   2  32        1.07       -8.46      8.46 o
  -2   2  32        5.83       10.41      5.03 o
  -1   2  32        6.62       10.11      9.34 o
   0   2  32        2.02        4.13      5.71 o
   1   2  32        1.73        8.59      5.72 o
   2   2  32        1.86        3.09      5.82 o
   3   2  32       44.03       31.28      7.17 o
   4   2  32     1151.08     1108.84     59.34 o
   5   2  32      207.95      207.91     25.95 o
   6   2  32       84.88       52.65     13.87 o
   7   2  32      123.56      116.67     19.19 o
  -6   3  32      382.86      374.57     25.62 o
  -5   3  32       64.14       63.32     10.87 o
  -4   3  32       53.31       51.88      9.60 o
  -3   3  32       10.22       10.92      5.84 o
  -2   3  32       59.98       55.10     10.83 o
  -1   3  32       64.78       60.33     10.74 o
   0   3  32      818.85      799.61     39.25 o
   1   3  32       13.61       21.80      7.22 o
   2   3  32      208.54      222.65     27.18 o
   3   3  32       59.65       61.89     13.95 o
   4   3  32      105.60       79.59     16.78 o
   5   3  32       38.86       63.34     14.69 o
   6   3  32        2.84        0.20      4.56 o
  -5   4  32      108.12       87.99     20.50 o
  -4   4  32       15.67       24.12     11.42 o
  -3   4  32       12.12       29.95     11.96 o
  -2   4  32      235.16      212.00     28.99 o
  -1   4  32        8.06       22.21     12.37 o
   0   4  32      218.82      228.98     29.24 o
   1   4  32      204.04      249.81     29.97 o
   2   4  32       96.69       83.16     17.78 o
   3   4  32        2.28       -2.34      5.15 o
   4   4  32       58.97       53.22     13.58 o
   5   4  32       76.24       53.04     13.68 o
  -3   5  32      482.02      479.29     46.78 o
  -2   5  32      242.83      242.16     32.56 o
  -1   5  32       32.50       30.71     11.85 o
   0   5  32        3.13        5.54      8.66 o
   1   5  32       96.54       94.55     19.43 o
   2   5  32      149.08      129.23     22.60 o
   3   5  32      325.32      296.93     32.95 o
  -7   1  33       34.16       28.68      7.65 o
  -6   1  33        4.48        2.72      4.75 o
  -5   1  33       43.38       52.18      9.78 o
  -4   1  33        0.01        1.90      3.52 o
  -3   1  33      237.12      275.58     21.53 o
  -2   1  33      276.95      261.12     20.67 o
  -1   1  33       72.47       96.78     13.39 o
   0   1  33      351.16      378.14     24.92 o
   1   1  33        0.02        1.55      3.23 o
   2   1  33       23.50       19.18      7.09 o
   3   1  33       32.12       33.22      8.34 o
   4   1  33       26.66       31.01      8.15 o
   5   1  33       86.86       72.35     11.53 o
   6   1  33        0.06       -6.78      6.78 o
   7   1  33      163.67      133.70     22.20 o
  -7   2  33       74.99       92.24     13.33 o
  -6   2  33       16.83       23.35      7.20 o
  -5   2  33      152.32      167.80     19.53 o
  -4   2  33       44.95       49.17      9.50 o
  -3   2  33       17.37       24.46      8.28 o
  -2   2  33       44.11       44.49      9.56 o
  -1   2  33       43.11       46.78     12.81 o
   0   2  33     1020.87     1053.50     47.59 o
   1   2  33      166.42      168.38     35.24 o
   2   2  33        0.19       -2.87      3.73 o
   3   2  33        0.29        7.06      4.47 o
   4   2  33       87.02       99.33     19.58 o
   5   2  33       11.54       21.11      9.07 o
   6   2  33       38.02       16.28      7.83 o
  -6   3  33        6.56       12.64      5.11 o
  -5   3  33       96.39      108.97     14.21 o
  -4   3  33       12.20       16.48      6.36 o
  -3   3  33      226.94      226.18     20.08 o
  -2   3  33      641.99      612.12     32.80 o
  -1   3  33       25.75       45.26     13.01 o
   0   3  33      103.69      128.66     15.41 o
   1   3  33        8.74       14.39      6.05 o
   2   3  33        2.50        6.66      8.93 o
   3   3  33        0.02       10.79      7.49 o
   4   3  33        1.83        5.43      7.50 o
   5   3  33       72.07       75.22     16.76 o
  -5   4  33      111.52      176.47     28.78 o
  -4   4  33      185.86      222.40     31.24 o
  -3   4  33      331.89      374.30     39.04 o
  -2   4  33       25.77       35.52     12.22 o
  -1   4  33      391.93      383.17     38.81 o
   0   4  33      167.72      171.47     25.66 o
   1   4  33        7.60       10.42      8.42 o
   2   4  33      221.44      230.64     29.35 o
   3   4  33       17.45       22.65      9.77 o
   4   4  33      116.70       65.13     15.87 o
  -2   5  33      293.09      329.65     38.12 o
  -1   5  33      177.10      153.82     26.77 o
   0   5  33      479.96      479.31     44.39 o
   1   5  33      215.41      237.94     31.02 o
   2   5  33      138.56      169.02     26.20 o
  -7   0  34       19.50        7.51      6.57 o
  -6   0  34       54.24       56.21     14.62 o
  -5   0  34       77.76       69.15     15.46 o
  -4   0  34       89.16      130.08     21.36 o
  -3   0  34       26.51       30.05     10.95 o
  -2   0  34      220.55      232.07     27.72 o
  -1   0  34      427.96      409.52     37.15 o
   0   0  34      140.74      152.20     23.07 o
   1   0  34       51.89       73.19     15.98 o
   2   0  34      632.75      667.69     47.39 o
   3   0  34       39.99       23.40     11.17 o
   4   0  34       65.92       88.74     18.71 o
   5   0  34      169.03      146.91     22.95 o
   6   0  34        0.43       -5.83      6.74 o
  -7   1  34      153.51      175.70     17.81 o
  -6   1  34      685.72      662.64     34.21 o
  -5   1  34        8.14        5.55      4.06 o
  -4   1  34      254.11      297.40     22.66 o
  -3   1  34      439.34      484.94     28.70 o
  -2   1  34       16.13       26.87      7.48 o
  -1   1  34      787.85      789.89     36.42 o
   0   1  34      322.65      326.62     23.50 o
   1   1  34       27.64       27.19      7.58 o
   2   1  34       19.30       26.21      7.40 o
   3   1  34      618.03      584.05     38.96 o
   4   1  34        3.86        5.05      5.79 o
   5   1  34        1.04       -0.74      4.61 o
   6   1  34        0.34        6.10      5.25 o
  -6   2  34       12.04       11.47      7.35 o
  -5   2  34      804.17      839.49     38.78 o
  -4   2  34      319.78      312.41     23.60 o
  -3   2  34      126.75      101.53     13.59 o
  -2   2  34       55.12       50.75     13.07 o
  -1   2  34      581.73      587.75     31.74 o
   0   2  34      322.01      343.77     24.70 o
   1   2  34       30.97       30.22     10.06 o
   2   2  34      438.46      431.97     27.56 o
   3   2  34      125.60      130.72     15.74 o
   4   2  34     1469.15     1438.31     70.44 o
   5   2  34      207.22      203.42     26.89 o
   6   2  34       99.67      105.63     19.30 o
  -5   3  34       80.65       51.38     10.01 o
  -4   3  34       10.89       -4.36      9.39 o
  -3   3  34      856.91      920.25     41.10 o
  -2   3  34       29.10       39.43      9.69 o
  -1   3  34        2.66        0.69      3.25 o
   0   3  34      501.43      499.39     30.09 o
   1   3  34        8.47        6.00      6.62 o
   2   3  34      454.08      424.98     39.03 o
   3   3  34      933.91      933.48     57.22 o
   4   3  34        1.35       -4.34      6.22 o
   5   3  34       10.19        5.23      6.11 o
  -4   4  34       60.90       99.15     21.24 o
  -3   4  34       51.34       35.99     13.32 o
  -2   4  34      249.55      242.00     31.92 o
  -1   4  34      261.09      258.86     32.28 o
   0   4  34        5.18        2.98      5.37 o
   1   4  34      109.23      109.68     20.79 o
   2   4  34      179.18      185.67     26.44 o
   3   4  34      132.89      142.65     23.61 o
   4   4  34       58.94       65.64     15.29 o
  -6   1  35      146.05      154.88     31.61 o
  -5   1  35       22.79        5.28      4.25 o
  -4   1  35       18.88       35.70      8.47 o
  -3   1  35        7.78       19.20      6.37 o
  -2   1  35      170.54      168.17     28.38 o
  -1   1  35      148.91      148.70     16.42 o
   0   1  35        1.73        4.89      8.04 o
   1   1  35       12.29       18.87      6.90 o
   2   1  35       75.69       59.40     10.91 o
   3   1  35      287.14      302.95     23.64 o
   4   1  35       24.57       51.97     17.16 o
   5   1  35       91.55       76.51     11.71 o
   6   1  35       51.12       70.38     16.11 o
  -6   2  35      254.02      275.72     22.69 o
  -5   2  35       47.71       58.26     10.56 o
  -4   2  35       36.69       61.19     11.37 o
  -3   2  35       77.87       77.70     12.01 o
  -2   2  35       19.11       13.08      8.04 o
  -1   2  35       25.90       18.98      7.13 o
   0   2  35      521.56      542.91     31.29 o
   1   2  35        2.03       -3.74     15.03 o
   2   2  35      255.62      238.64     20.86 o
   3   2  35        4.63       18.52      8.08 o
   4   2  35        6.64       30.05     11.77 o
   5   2  35        2.48       -7.50      7.50 o
  -5   3  35       51.86       37.64      8.58 o
  -4   3  35      205.68      207.83     20.07 o
  -3   3  35       78.01       78.32     12.66 o
  -2   3  35       40.35       36.83     12.90 o
  -1   3  35       63.90       59.80     17.23 o
   0   3  35        4.04       20.70      7.28 o
   1   3  35       55.55       52.31     17.48 o
   2   3  35      372.58      353.79     36.02 o
   3   3  35        1.75       13.81      9.46 o
   4   3  35      160.46      165.19     24.92 o
  -3   4  35      224.76      229.08     31.66 o
  -2   4  35      111.23      135.10     23.93 o
  -1   4  35       29.48       24.76     11.45 o
   0   4  35      131.52       91.87     19.90 o
   1   4  35       17.13       11.22      9.14 o
   2   4  35       35.70       42.40     14.47 o
   3   4  35        0.60        2.64      6.23 o
  -6   0  36      955.21      983.37     61.40 o
  -5   0  36        8.10       10.10      6.42 o
  -4   0  36     2175.17     2153.16     89.20 o
  -3   0  36       57.14       54.01     14.33 o
  -2   0  36        9.68       28.09     11.49 o
  -1   0  36        1.02       -6.16      6.44 o
   0   0  36        4.11       24.14     10.38 o
   1   0  36      569.97      556.64     44.70 o
   2   0  36      500.75      497.78     42.72 o
   3   0  36     1247.55     1143.09     65.32 o
   4   0  36      462.16      491.36     43.56 o
   5   0  36     1150.72     1227.14     68.94 o
   6   0  36        1.24       -5.73      6.49 o
  -6   1  36      620.93      689.01     36.30 o
  -5   1  36      153.51      167.28     17.98 o
  -4   1  36       46.35       58.72     11.14 o
  -3   1  36      131.01      132.58     15.82 o
  -2   1  36       74.40       94.54     13.14 o
  -1   1  36       64.97       69.58     17.14 o
   0   1  36       23.34       32.06      8.03 o
   1   1  36       97.08       90.31     19.71 o
   2   1  36      259.04      256.38     21.85 o
   3   1  36     1198.26     1295.28     63.56 o
   4   1  36        7.55        1.50      7.24 o
   5   1  36        7.47       14.28      6.55 o
  -5   2  36      237.23      233.39     30.46 o
  -4   2  36      859.28      935.08     42.81 o
  -3   2  36       30.49       43.28      9.52 o
  -2   2  36      457.66      523.11     31.17 o
  -1   2  36      374.94      322.73     24.72 o
   0   2  36      184.77      202.89     19.57 o
   1   2  36       17.19        5.39     11.47 o
   2   2  36       53.66       56.90     11.37 o
   3   2  36      138.79      116.17     15.37 o
   4   2  36       81.81       91.94     18.81 o
   5   2  36       55.78       42.29     13.25 o
  -4   3  36       25.56       19.22      6.85 o
  -3   3  36        0.52       -0.04      5.92 o
  -2   3  36       67.30       70.54     12.27 o
  -1   3  36        0.03       -2.90      4.48 o
   0   3  36      181.41      199.24     20.75 o
   1   3  36        1.35       -2.59      7.85 o
   2   3  36       21.38       23.83      9.54 o
   3   3  36      101.36       81.01     18.04 o
   4   3  36        2.17        2.19      6.72 o
  -2   4  36       19.98       19.31     10.45 o
  -1   4  36       26.17       17.09      9.26 o
   0   4  36       75.33      119.18     22.99 o
   1   4  36        0.38       -4.95      6.67 o
   2   4  36      137.25      113.92     21.49 o
  -5   1  37      555.95      545.18     32.77 o
  -4   1  37        2.38       -1.89      4.56 o
  -3   1  37       82.66       71.32     11.86 o
  -2   1  37       33.34       21.02      7.59 o
  -1   1  37        5.71       11.78      6.27 o
   0   1  37       20.93       21.28      7.73 o
   1   1  37       95.71      128.89     16.01 o
   2   1  37       50.50       58.82     11.01 o
   3   1  37      267.77      257.06     23.05 o
   4   1  37       81.26       90.18     14.16 o
   5   1  37        6.37       15.26     10.85 o
  -5   2  37       11.60        5.50      6.59 o
  -4   2  37        0.07       -0.29      6.22 o
  -3   2  37       85.23       77.71     12.65 o
  -2   2  37      323.94      358.22     32.41 o
  -1   2  37      161.23      175.29     31.83 o
   0   2  37       25.34       49.76     10.04 o
   1   2  37        2.87       20.67     10.46 o
   2   2  37       16.10       28.42     12.61 o
   3   2  37       29.86       43.57      9.79 o
   4   2  37        6.43       17.46     10.50 o
  -4   3  37      163.32      171.02     18.58 o
  -3   3  37        5.06        7.99      5.98 o
  -2   3  37       41.87       42.61     11.65 o
  -1   3  37      110.86      137.61     21.88 o
   0   3  37      251.71      219.33     23.49 o
   1   3  37       68.17       80.27     26.48 o
   2   3  37      361.70      402.15     39.98 o
   3   3  37        3.53       16.30      9.65 o
  -5   0  38      103.41       81.59     18.37 o
  -4   0  38     3118.72     3269.29    113.76 o
  -3   0  38       59.49       96.96     20.06 o
  -2   0  38      203.81      235.30     30.59 o
  -1   0  38      320.02      297.88     34.65 o
   0   0  38      168.70      243.39     30.91 o
   1   0  38      641.26      645.34     50.45 o
   2   0  38      154.91      142.63     24.32 o
   3   0  38     1113.61     1139.71     67.63 o
   4   0  38       17.17       36.97     13.23 o
  -5   1  38      197.55      195.58     20.33 o
  -4   1  38      104.31      109.00     15.24 o
  -3   1  38        0.54        1.13      3.91 o
  -2   1  38        0.24        1.85      9.94 o
  -1   1  38        4.17        9.67     13.06 o
   0   1  38       44.19       48.66     10.12 o
   1   1  38      332.87      359.61     26.68 o
   2   1  38        0.09        1.57      3.89 o
   3   1  38       72.28       88.30     13.70 o
   4   1  38       37.80       23.10      6.81 o
  -4   2  38      110.26      109.28     15.00 o
  -3   2  38       35.07       16.14      6.80 o
  -2   2  38       63.42       67.81     12.46 o
  -1   2  38      552.74      617.80     35.11 o
   0   2  38        0.00        0.76      4.46 o
   1   2  38      471.27      454.52     30.20 o
   2   2  38      481.75      500.70     31.92 o
   3   2  38      145.79      158.81     18.32 o
   4   2  38        4.14       14.61      9.39 o
  -3   3  38      338.85      377.74     28.26 o
  -2   3  38      161.92      156.32     21.92 o
  -1   3  38      177.52      211.41     21.11 o
   0   3  38       36.46       38.23     17.53 o
   1   3  38      132.50      156.09     18.48 o
   2   3  38       30.44       47.53     15.22 o
  -4   1  39       63.32       66.07     12.04 o
  -3   1  39      117.39      111.00     20.64 o
  -2   1  39       42.73       49.26      9.92 o
  -1   1  39      250.72      252.56     31.26 o
   0   1  39        9.00       24.65      8.28 o
   1   1  39      221.49      268.29     50.07 o
   2   1  39      119.13      148.92     18.61 o
   3   1  39      212.78      211.99     21.22 o
  -3   2  39        8.28        0.24     27.92 o
  -2   2  39       93.83       86.90     13.86 o
  -1   2  39      888.35      923.15     43.53 o
   0   2  39       15.93       16.69      6.50 o
   1   2  39      373.16      396.48     28.92 o
   2   2  39       71.44       79.07     13.59 o
   3   2  39       19.60       33.56      8.19 o
  -1   3  39       31.88       30.83      9.09 o
   0   3  39       56.69       47.92     10.12 o
  -3   0  40       75.36      100.22     20.95 o
  -2   0  40      109.51      112.78     22.21 o
  -1   0  40      505.39      512.94     46.29 o
   0   0  40      385.35      390.55     40.46 o
   1   0  40       99.34       88.68     19.28 o
   2   0  40      159.25      221.29     31.43 o
   3   0  40      248.02      221.28     30.60 o
  -3   1  40      171.77      208.13     21.17 o
  -2   1  40       60.51       56.80     11.27 o
  -1   1  40        3.87        6.25      5.88 o
   0   1  40      511.74      580.15     34.87 o
   1   1  40      198.20      181.42     19.93 o
   2   1  40      257.41      306.12     25.36 o
   3   1  40      126.77      102.28     27.06 o
  -2   2  40      183.07      211.72     31.90 o
  -1   2  40       30.04       59.26     14.21 o
   0   2  40       28.83       23.85     12.80 o
   1   2  40      320.79      367.51     28.49 o
  -2   1  41       26.63       26.03      8.09 o
  -1   1  41       11.07       10.95      6.22 o
   0   1  41       56.79       72.62     13.49 o
   1   1  41        0.31        6.02      6.80 o
 
